# Supplementary material for: Spatiotemporal dynamics of macrophage heterogeneity and a potential function of Trem2hi macrophages in infarcted hearts
Source: Nat Commun. 2022 Aug 6;13:4580. doi: 10.1038/s41467-022-32284-2 (PMC9357004; doi:10.1038/s41467-022-32284-2)
Supplement: Supplementary file 4 — Supplementary Data 1 [file 41467_2022_32284_MOESM4_ESM.xlsx]

## Sheet: Sheet1
Supplementary Data 1. Significantly enriched genes in each 12 broad cell cluster.
Cluster	Gene	avg_logFC	pct.1	pct.2	p_val_adj*
B cell	Cd79a	3.07079	0.981	0.054	0
B cell	Ebf1	2.83787	0.986	0.038	0
B cell	Ly6d	2.3774	0.83	0.035	0
B cell	Satb1	2.19287	0.918	0.138	0
B cell	Igkc	2.17224	0.951	0.402	0
B cell	Ets1	2.17048	0.953	0.198	0
B cell	Ighd	2.16445	0.856	0.039	0
B cell	Iglc2	2.15146	0.728	0.033	0
B cell	Ccr7	2.06691	0.835	0.063	0
B cell	Cd79b	1.99654	0.822	0.155	0
B cell	Ms4a1	1.96789	0.767	0.029	0
B cell	Ighm	1.89125	0.986	0.517	0
B cell	Scd1	1.85579	0.786	0.034	0
B cell	Cd55	1.82045	0.781	0.038	0
B cell	Fcmr	1.77471	0.757	0.021	0
B cell	Bank1	1.76144	0.843	0.153	0
B cell	Gm8369	1.72701	0.747	0.088	0
B cell	Mef2c	1.71272	0.945	0.625	0
B cell	Pax5	1.67253	0.757	0.022	0
B cell	Ralgps2	1.61805	0.745	0.157	0
B cell	Fchsd2	1.61167	0.753	0.311	0
B cell	Pou2af1	1.60062	0.647	0.024	0
B cell	H2-Ob	1.55873	0.752	0.072	0
B cell	Foxp1	1.54192	0.955	0.682	0
B cell	Iglc1	1.53551	0.326	0.019	0
B cell	Iglc3	1.50595	0.599	0.02	0
B cell	H2-DMb2	1.47169	0.693	0.067	0
B cell	Ppp1r16b	1.43205	0.603	0.079	0
B cell	Gimap6	1.42946	0.737	0.103	0
B cell	4930523C07Rik	1.40296	0.761	0.293	0
B cell	Pgap1	1.39694	0.616	0.166	0
B cell	Rps27	1.37695	0.988	0.945	0
B cell	Fcer2a	1.37594	0.538	0.016	0
B cell	Ptprcap	1.34053	0.669	0.069	0
B cell	Gm31243	1.3036	0.596	0.045	0
B cell	Cd37	1.30254	0.84	0.547	0
B cell	Cd69	1.29761	0.696	0.262	0
B cell	Stk17b	1.27127	0.975	0.871	0
B cell	Dmxl1	1.26437	0.703	0.462	0
B cell	P2ry10	1.21389	0.562	0.099	0
B cell	Mzb1	1.21145	0.553	0.019	0
B cell	Bach2	1.19267	0.571	0.156	0
B cell	Cd19	1.14773	0.544	0.018	0
B cell	Nfatc3	1.14618	0.65	0.338	0
B cell	Txndc16	1.13611	0.546	0.228	0
B cell	Fcrla	1.11948	0.502	0.025	0
B cell	Ripor2	1.11881	0.644	0.167	0
B cell	Ablim1	1.0959	0.56	0.071	0
B cell	Rel	1.08709	0.91	0.804	0
B cell	Ikzf3	1.07386	0.496	0.043	0
B cell	Bcl11a	1.07287	0.457	0.064	0
B cell	Gm42418	1.06137	0.992	0.985	0
B cell	Btla	1.04607	0.453	0.037	0
B cell	Zfp318	1.04549	0.498	0.188	0
B cell	Tcf12	1.02893	0.654	0.466	0
B cell	Zcchc11	1.02824	0.747	0.502	0
B cell	Stap1	1.02351	0.717	0.526	0
B cell	Foxo1	1.0168	0.5	0.188	0
B cell	Il2rg	1.01447	0.696	0.423	0
B cell	Vpreb3	1.00579	0.373	0.01	0
B cell	Rabgap1l	1.00447	0.504	0.145	0
B cell	Sell	0.998508	0.684	0.206	0
B cell	Pde7a	0.9955	0.512	0.203	0
B cell	Cmah	0.992124	0.523	0.139	0
B cell	Hvcn1	0.989452	0.493	0.192	0
B cell	Rpl12	0.983131	0.99	0.88	0
B cell	Arhgap15	0.975339	0.684	0.489	0
B cell	Rps21	0.968558	0.987	0.903	0
B cell	Gpr171	0.950222	0.452	0.135	0
B cell	Heg1	0.944571	0.405	0.056	0
B cell	Gm20696	0.937098	0.417	0.12	0
B cell	Rps24	0.930604	0.993	0.94	0
B cell	Kmt2e	0.928824	0.844	0.76	0
B cell	B3gnt5	0.927831	0.459	0.162	0
B cell	Avl9	0.918347	0.564	0.339	0
B cell	Rps20	0.911022	0.989	0.899	0
B cell	Ptp4a3	0.909903	0.496	0.194	0
B cell	H2-Oa	0.902481	0.422	0.051	0
B cell	Apobec3	0.894647	0.615	0.453	0
B cell	S1pr1	0.892522	0.49	0.299	0
B cell	Strbp	0.892087	0.432	0.115	0
B cell	Rps15a	0.886653	0.987	0.905	0
B cell	Fam107b	0.88426	0.764	0.563	0
B cell	Etnk1	0.882967	0.608	0.432	0
B cell	Siglecg	0.880345	0.418	0.049	0
B cell	Rpl39	0.877953	0.99	0.913	0
B cell	Slc38a1	0.871843	0.716	0.592	0
B cell	Fubp1	0.869877	0.7	0.585	0
B cell	Arap2	0.866477	0.406	0.119	0
B cell	Add3	0.862099	0.549	0.327	0
B cell	Klhl24	0.857955	0.68	0.576	0
B cell	Rpl38	0.853159	0.979	0.895	0
B cell	Irf4	0.853152	0.356	0.077	0
B cell	Rpl18a	0.852071	0.982	0.93	0
B cell	Ero1lb	0.850809	0.453	0.255	0
B cell	Map3k1	0.846907	0.639	0.52	0
B cell	Luc7l2	0.846895	0.915	0.874	0
B cell	Rasgrp2	0.840942	0.468	0.202	0
B cell	Shisa5	0.837235	0.877	0.808	0
B cell	mt-Nd5	0.836994	0.949	0.845	0
B cell	Elf1	0.835058	0.707	0.624	0
B cell	Pdcd4	0.835	0.53	0.304	0
B cell	Cxcr5	0.834379	0.376	0.014	0
B cell	Matr3	0.827484	0.725	0.644	0
B cell	Macf1	0.826679	0.795	0.733	0
B cell	Rps7	0.823932	0.984	0.904	0
B cell	Cd2	0.820575	0.398	0.054	0
B cell	Kmt2a	0.817672	0.602	0.482	0
B cell	Fus	0.816169	0.916	0.873	0
B cell	Dennd5b	0.815134	0.334	0.043	0
B cell	Gimap1	0.814739	0.397	0.049	0
B cell	Cd22	0.814165	0.389	0.095	0
B cell	Rps19	0.811229	0.99	0.894	0
B cell	Fam43a	0.809551	0.374	0.106	0
B cell	Smg1	0.805382	0.675	0.596	0
B cell	Dgkd	0.803922	0.584	0.46	0
B cell	Chchd10	0.802688	0.383	0.112	0
B cell	Rps28	0.795511	0.976	0.886	0
B cell	Pnisr	0.794017	0.67	0.574	0
B cell	Clk1	0.793015	0.886	0.849	0
B cell	Rpl36	0.792912	0.977	0.878	0
B cell	Rps27rt	0.792506	0.584	0.47	0
B cell	Tmsb10	0.790275	0.97	0.797	0
B cell	Msi2	0.789051	0.432	0.207	0
B cell	Rpl21	0.788189	0.985	0.912	0
B cell	Scaf11	0.78291	0.705	0.657	0
B cell	Cd74	0.78029	0.998	0.843	0
B cell	Snn	0.78011	0.348	0.026	0
B cell	Rps13	0.778164	0.985	0.93	0
B cell	Rpl27	0.77253	0.877	0.792	0
B cell	A630001G21Rik	0.771123	0.444	0.268	0
B cell	Rpl37a	0.7709	0.991	0.915	0
B cell	Sesn3	0.769887	0.393	0.128	0
B cell	Spib	0.769228	0.301	0.015	0
B cell	Pecam1	0.766242	0.36	0.089	0
B cell	H2-Q6	0.764694	0.486	0.189	0
B cell	Rps26	0.764187	0.984	0.912	0
B cell	Rbm39	0.758589	0.963	0.929	0
B cell	Rpl36a	0.757103	0.941	0.826	0
B cell	Trp53i11	0.753972	0.339	0.043	0
B cell	Pkig	0.74887	0.579	0.497	0
B cell	Tra2b	0.745463	0.851	0.787	0
B cell	Zbtb10	0.74394	0.389	0.155	0
B cell	2020-09-01	0.741278	0.425	0.071	0
B cell	Cirbp	0.739375	0.498	0.308	0
B cell	Rpl30	0.738887	0.985	0.918	0
B cell	Ddx6	0.735843	0.877	0.837	0
B cell	Rpl27a	0.733509	0.992	0.935	0
B cell	Rps18	0.721199	0.98	0.874	0
B cell	Jund	0.714921	0.988	0.971	0
B cell	Tnfrsf13c	0.709769	0.281	0.013	0
B cell	Chst3	0.7077	0.275	0.014	0
B cell	Rpl34	0.705946	0.983	0.916	0
B cell	Serp1	0.70565	0.887	0.852	0
B cell	Rbm25	0.705068	0.852	0.824	0
B cell	Rps10	0.704641	0.987	0.938	0
B cell	Vars	0.695869	0.403	0.224	0
B cell	Mast4	0.686908	0.285	0.026	0
B cell	Rpl8	0.68201	0.984	0.928	0
B cell	Rpsa	0.679503	0.989	0.906	0
B cell	Rpl13	0.672893	0.992	0.934	0
B cell	Rpl17	0.67162	0.985	0.929	0
B cell	Hip1r	0.67135	0.319	0.046	0
B cell	Ly6e	0.671001	0.971	0.838	0
B cell	Grap	0.669352	0.339	0.114	0
B cell	Blk	0.666648	0.295	0.009	0
B cell	Fcrl1	0.665401	0.323	0.087	0
B cell	Lrrk2	0.665222	0.319	0.082	0
B cell	Rps5	0.657041	0.986	0.905	0
B cell	Gm30211	0.644778	0.215	0.005	0
B cell	Rplp2	0.644259	0.985	0.932	0
B cell	Rpl19	0.637534	0.987	0.926	0
B cell	Rps3a1	0.635187	0.992	0.941	0
B cell	Rps16	0.630486	0.989	0.954	0
B cell	Rpl35	0.630368	0.957	0.852	0
B cell	Arhgef18	0.627889	0.299	0.062	0
B cell	Rpl18	0.617069	0.988	0.923	0
B cell	Rpl37	0.616901	0.98	0.924	0
B cell	Rpl4	0.614397	0.944	0.842	0
B cell	H3f3a	0.613814	0.987	0.988	0
B cell	Cr2	0.611177	0.219	0.007	0
B cell	Rps29	0.607028	0.995	0.961	0
B cell	Rpl22	0.602443	0.973	0.873	0
B cell	Fau	0.594772	0.993	0.994	0
B cell	Rps15	0.586245	0.983	0.887	0
B cell	Trim7	0.584227	0.245	0.031	0
B cell	Rpl32	0.584091	0.989	0.903	0
B cell	Ddx5	0.582521	0.99	0.99	0
B cell	Rpl5	0.582242	0.977	0.875	0
B cell	Rps3	0.57728	0.984	0.927	0
B cell	mt-Nd2	0.574146	0.995	0.921	0
B cell	Aff3	0.57136	0.245	0.015	0
B cell	Cecr2	0.569398	0.208	0.008	0
B cell	mt-Atp6	0.569064	0.999	0.98	0
B cell	Rpl9	0.564872	0.987	0.946	0
B cell	Gpr174	0.560982	0.221	0.02	0
B cell	Rpl35a	0.560107	0.989	0.946	0
B cell	Rpl10a	0.546345	0.975	0.861	0
B cell	Rpl23	0.545833	0.99	0.955	0
B cell	Ptma	0.543583	0.993	0.909	0
B cell	Cnn3	0.532709	0.245	0.035	0
B cell	Rps14	0.518167	0.988	0.933	0
B cell	Rps8	0.506025	0.989	0.933	0
B cell	Rps12	0.499083	0.987	0.949	0
B cell	Rplp1	0.497692	0.993	0.939	0
B cell	H2-Aa	0.496584	0.973	0.633	0
B cell	Rpl26	0.491745	0.984	0.911	0
B cell	Rps23	0.49135	0.984	0.896	0
B cell	Rpl7	0.490996	0.98	0.899	0
B cell	mt-Nd4	0.471882	0.996	0.951	0
B cell	mt-Co3	0.470686	0.999	0.988	0
B cell	mt-Co2	0.466375	0.999	0.971	0
B cell	mt-Co1	0.455663	0.998	0.982	0
B cell	H2-Eb1	0.415233	0.971	0.615	0
B cell	Tmem108	0.447476	0.158	0.006	0
B cell	Ccdc88c	0.662026	0.363	0.096	0
B cell	Ncl	0.731941	0.867	0.822	0
B cell	Ezr	0.783216	0.754	0.64	3.37939e-308
B cell	Zcchc7	0.777741	0.556	0.445	1.07475e-307
B cell	Serpinb1a	0.653142	0.278	0.062	1.9081e-304
B cell	Jakmip1	0.574005	0.263	0.033	6.81097e-304
B cell	Pik3ip1	0.574796	0.245	0.042	8.27677e-304
B cell	Bptf	0.730459	0.703	0.646	3.95209e-303
B cell	Gimap3	0.662482	0.369	0.056	7.75873e-302
B cell	Sik1	0.764775	0.603	0.501	2.80463e-301
B cell	Vps37b	0.899978	0.661	0.457	3.30516e-301
B cell	Sub1	0.663297	0.884	0.864	2.06801e-300
B cell	Med13	0.760311	0.633	0.569	2.94351e-300
B cell	Dhx9	0.758007	0.554	0.464	1.29774e-299
B cell	Irs2	0.877058	0.558	0.464	1.42218e-298
B cell	Cpm	0.481439	0.179	0.014	1.47258e-298
B cell	Tsc22d3	0.790205	0.792	0.656	3.29881e-298
B cell	Phip	0.818613	0.67	0.6	1.07061e-297
B cell	Rasgrp3	0.606157	0.294	0.1	8.06617e-296
B cell	Tmem163	0.399864	0.167	0.008	8.83011e-296
B cell	Stat4	0.720655	0.366	0.123	5.60464e-295
B cell	Gga2	0.587103	0.317	0.191	1.48343e-293
B cell	Fam169b	0.618638	0.268	0.036	3.16487e-291
B cell	Sfpq	0.667732	0.854	0.821	4.95044e-291
B cell	Dennd4a	0.728935	0.919	0.831	7.30763e-291
B cell	Tmem131l	0.678544	0.434	0.275	1.88598e-290
B cell	Cyfip2	0.673053	0.405	0.217	3.26037e-290
B cell	Smap2	0.726851	0.628	0.576	1.27689e-289
B cell	Snx29	0.690852	0.372	0.245	1.09997e-287
B cell	Malat1	0.403425	1	0.999	2.58474e-287
B cell	mt-Cytb	0.438171	0.995	0.948	1.44427e-285
B cell	N4bp2l2	0.723535	0.588	0.494	6.82342e-285
B cell	N4bp2	0.731801	0.435	0.24	1.12316e-281
B cell	Sbk1	0.433888	0.196	0.042	6.88126e-280
B cell	Ppdpf	0.667078	0.46	0.374	7.12924e-280
B cell	Lamb3	0.613939	0.293	0.052	2.79258e-278
B cell	Napsa	0.733048	0.597	0.338	1.81071e-276
B cell	Smchd1	0.742366	0.736	0.67	1.97933e-274
B cell	Rps9	0.373845	0.991	0.982	2.08259e-274
B cell	Brwd1	0.658654	0.376	0.256	3.05769e-274
B cell	R3hdm1	0.75353	0.547	0.48	4.83922e-270
B cell	Coq8a	0.426545	0.193	0.045	3.93525e-269
B cell	Arhgef1	0.69453	0.547	0.471	6.15428e-268
B cell	Rps6	0.51259	0.958	0.887	1.88032e-267
B cell	Myc	0.81121	0.29	0.153	5.10456e-266
B cell	Gramd3	0.614857	0.296	0.099	6.07636e-266
B cell	Smim14	0.685246	0.734	0.701	1.18585e-264
B cell	Prkcb	0.6987	0.581	0.507	1.39629e-264
B cell	Ttpal	0.604944	0.34	0.192	1.86018e-263
B cell	Bcl7a	0.462332	0.191	0.039	2.14646e-263
B cell	Crlf3	0.718015	0.603	0.529	4.42364e-262
B cell	Alkbh1	0.636327	0.361	0.241	7.2906e-262
B cell	Lncpint	0.745993	0.579	0.493	2.53023e-261
B cell	Arid4b	0.719176	0.616	0.552	3.78385e-259
B cell	Egr3	0.932662	0.443	0.172	3.77556e-256
B cell	Gm16152	0.323324	0.134	0.005	5.61256e-256
B cell	Prpf38b	0.689489	0.735	0.709	1.95054e-254
B cell	Sp100	0.714648	0.735	0.661	7.5293e-253
B cell	Cnbp	0.622544	0.819	0.789	6.69716e-252
B cell	Eml4	0.673359	0.465	0.351	9.60233e-252
B cell	Csnk1g3	0.659645	0.474	0.409	1.00521e-249
B cell	Rps25	0.417019	0.978	0.921	8.8417e-249
B cell	Rbm5	0.691256	0.622	0.589	5.00221e-248
B cell	H2-Eb2	0.385908	0.163	0.018	9.67052e-247
B cell	Hmgn1	0.67881	0.575	0.472	1.00382e-245
B cell	Malt1	0.757605	0.694	0.49	2.79076e-245
B cell	Eif2ak3	0.575337	0.297	0.153	2.12561e-244
B cell	Prpf4b	0.683259	0.587	0.53	4.69898e-244
B cell	Eif4a2	0.660493	0.707	0.692	3.7128e-243
B cell	Rsrc2	0.664431	0.751	0.731	2.90767e-241
B cell	Ltb	0.712596	0.496	0.161	2.20438e-240
B cell	Man1a	0.712591	0.711	0.65	6.21971e-240
B cell	Gnl3	0.710829	0.448	0.37	7.61114e-239
B cell	Slc9a7	0.382654	0.169	0.04	3.66141e-237
B cell	Pik3c2b	0.291572	0.125	0.006	1.43616e-235
B cell	Dtx1	0.333484	0.136	0.007	5.845e-235
B cell	Clec2i	0.575756	0.271	0.147	1.95701e-234
B cell	Gem	0.674406	0.341	0.121	1.10293e-233
B cell	Cers4	0.542799	0.217	0.048	4.12234e-231
B cell	Rpl3	0.449095	0.975	0.868	6.44107e-231
B cell	Rack1	0.425205	0.979	0.882	2.12541e-230
B cell	Zfp280d	0.602249	0.336	0.229	5.04823e-230
B cell	Ilf3	0.65852	0.405	0.335	9.09708e-230
B cell	mt-Nd1	0.407207	0.992	0.905	6.6149e-229
B cell	Cenpa	0.761627	0.484	0.357	2.2528e-227
B cell	Sh3bp5	0.621089	0.447	0.337	7.75433e-227
B cell	Slamf6	0.446821	0.222	0.073	1.85477e-225
B cell	Aff4	0.713966	0.614	0.603	1.98129e-225
B cell	Rapgef6	0.666594	0.551	0.454	2.01253e-225
B cell	Pxk	0.654423	0.506	0.43	3.41257e-225
B cell	Rpl14	0.497863	0.949	0.861	1.82273e-224
B cell	Ppp3ca	0.697491	0.725	0.729	2.82716e-224
B cell	Rpl28	0.419241	0.981	0.908	5.52786e-224
B cell	Gpr18	0.460756	0.185	0.039	3.2449e-223
B cell	Swap70	0.73772	0.55	0.504	9.39684e-223
B cell	Prkce	0.482744	0.24	0.094	7.15673e-222
B cell	Cacna1e	0.321941	0.128	0.008	2.20157e-220
B cell	Sfn	0.494265	0.168	0.036	4.957e-219
B cell	Grk6	0.578238	0.386	0.286	9.35148e-219
B cell	Hs3st1	0.420344	0.168	0.013	1.04938e-218
B cell	Bclaf1	0.677947	0.69	0.676	2.73593e-218
B cell	Cnot6l	0.71169	0.581	0.558	7.50656e-218
B cell	Gm15987	0.481663	0.208	0.061	3.98477e-216
B cell	Stt3b	0.66743	0.476	0.456	1.02265e-215
B cell	Fgfr1op	0.514755	0.294	0.2	7.45045e-213
B cell	Gimap8	0.444106	0.213	0.031	1.79975e-212
B cell	Chd2	0.700528	0.647	0.61	2.64014e-212
B cell	Prrc2c	0.605435	0.797	0.797	8.36001e-211
B cell	Rfx7	0.579203	0.335	0.225	1.19059e-210
B cell	Gm15675	0.291156	0.11	0.005	2.9364e-209
B cell	Cacna1i	0.252671	0.102	0.003	2.9667e-209
B cell	Btg1	0.491135	0.987	0.978	8.35053e-209
B cell	Fam208b	0.571038	0.315	0.204	7.79703e-208
B cell	2020-09-06	0.528158	0.318	0.163	2.30821e-206
B cell	Bcar3	0.443759	0.22	0.118	3.66425e-206
B cell	Gimap5	0.472412	0.232	0.038	1.4433e-205
B cell	Ppp3cc	0.404384	0.202	0.07	6.27925e-205
B cell	Crebrf	0.64323	0.5	0.428	1.14715e-202
B cell	A530040E14Rik	0.357064	0.161	0.037	5.68159e-202
B cell	mt-Nd3	0.562123	0.897	0.821	3.06626e-200
B cell	Vps13a	0.580681	0.346	0.266	1.111e-199
B cell	Ilf2	0.605387	0.369	0.297	3.78553e-199
B cell	H2-Q7	0.635922	0.603	0.431	5.55647e-199
B cell	Syk	0.620449	0.76	0.766	6.23551e-199
B cell	Tia1	0.59475	0.31	0.219	9.00043e-197
B cell	Cblb	0.638623	0.389	0.261	3.19202e-196
B cell	Ahctf1	0.559396	0.376	0.293	1.74724e-195
B cell	Tfam	0.500703	0.246	0.16	1.93928e-195
B cell	Atp2a3	0.466471	0.257	0.106	2.34929e-194
B cell	Parp1	0.607455	0.475	0.459	3.03524e-194
B cell	Slc4a7	0.634595	0.429	0.374	5.21674e-194
B cell	Zeb1	0.558858	0.317	0.116	8.44823e-194
B cell	Gm26699	0.567217	0.312	0.191	9.65921e-194
B cell	Slc25a36	0.626952	0.462	0.422	9.41665e-193
B cell	Mdm4	0.587554	0.426	0.361	6.89482e-192
B cell	Rhoh	0.699986	0.53	0.406	8.13031e-192
B cell	Zfp507	0.328299	0.14	0.012	1.17695e-191
B cell	Rpl41	0.414156	0.986	0.95	1.18716e-191
B cell	Top2b	0.646861	0.541	0.532	1.81213e-191
B cell	Tnrc6b	0.621953	0.601	0.534	2.32234e-191
B cell	Hnrnph1	0.628289	0.695	0.697	1.01602e-190
B cell	Cytip	0.595784	0.796	0.675	7.23755e-190
B cell	Tmod3	0.635718	0.649	0.685	3.53504e-187
B cell	Rictor	0.670673	0.468	0.418	5.43742e-187
B cell	Rps2	0.432335	0.98	0.913	5.97641e-187
B cell	Rcsd1	0.631846	0.477	0.407	6.5819e-185
B cell	Kdm5a	0.606105	0.501	0.472	2.32392e-183
B cell	Ikbkb	0.644264	0.609	0.619	5.65984e-183
B cell	Dusp2	0.660199	0.643	0.477	1.19107e-182
B cell	Krit1	0.673655	0.459	0.417	1.63475e-182
B cell	Rpl23a	0.40467	0.964	0.889	1.89963e-182
B cell	Foxn3	0.638167	0.603	0.584	6.40598e-182
B cell	Ttc14	0.625284	0.468	0.424	8.12573e-182
B cell	Atf7ip	0.646825	0.548	0.498	1.37058e-181
B cell	Nop56	0.576932	0.409	0.352	1.63984e-181
B cell	Gimap4	0.529341	0.275	0.056	2.70741e-181
B cell	Rps11	0.37092	0.986	0.916	8.84321e-181
B cell	Tmem64	0.497745	0.274	0.133	9.14816e-180
B cell	Itpr3	0.35241	0.175	0.066	1.13078e-179
B cell	Brd8	0.563107	0.392	0.337	3.46047e-178
B cell	Limd2	0.598081	0.565	0.525	7.85429e-178
B cell	Abhd17b	0.568813	0.373	0.308	1.83773e-177
B cell	Pml	0.500414	0.277	0.189	2.12969e-176
B cell	Ash1l	0.619633	0.639	0.65	1.15197e-175
B cell	Elk4	0.559747	0.391	0.323	4.36124e-175
B cell	Smad7	0.667439	0.51	0.426	9.40716e-173
B cell	Cxxc5	0.346453	0.16	0.046	2.22884e-171
B cell	Map4k2	0.482177	0.273	0.129	5.3937e-171
B cell	Fam69a	0.530987	0.315	0.269	1.38243e-170
B cell	Rpl15	0.387565	0.974	0.89	8.83267e-170
B cell	Rras2	0.389101	0.184	0.067	1.46458e-169
B cell	Ubap2l	0.624978	0.661	0.682	2.65204e-169
B cell	Zfp644	0.580666	0.474	0.464	5.93489e-168
B cell	Dnajc9	0.453122	0.29	0.202	4.36177e-167
B cell	Map4k1	0.388092	0.21	0.121	1.34642e-166
B cell	Pcmtd1	0.636916	0.405	0.39	1.51728e-166
B cell	Elmsan1	0.607754	0.391	0.34	3.60949e-166
B cell	Eef1g	0.540707	0.79	0.764	5.7335e-166
B cell	Cbx7	0.365884	0.175	0.061	1.23451e-165
B cell	AY036118	0.642031	0.46	0.314	1.31883e-165
B cell	Gm30054	0.256707	0.104	0.007	3.73173e-165
B cell	Rnf145	0.533741	0.337	0.275	4.92693e-165
B cell	A430078G23Rik	0.356873	0.155	0.022	1.76718e-164
B cell	Klhl12	0.40387	0.177	0.056	1.3156e-163
B cell	Sptbn1	0.586004	0.466	0.424	1.52444e-163
B cell	Hnrnpa0	0.517882	0.791	0.816	1.57994e-163
B cell	Setd2	0.563822	0.519	0.505	4.57023e-163
B cell	Tbc1d10c	0.379588	0.199	0.055	9.19181e-163
B cell	Ankrd11	0.572771	0.807	0.825	1.00812e-162
B cell	Srsf10	0.573665	0.465	0.465	2.33197e-162
B cell	Cd200	0.331114	0.134	0.02	4.60495e-162
B cell	Rabep2	0.3922	0.197	0.119	8.48182e-162
B cell	Rsbn1l	0.57414	0.508	0.502	1.09758e-161
B cell	Tcf3	0.462581	0.29	0.237	1.32633e-161
B cell	Zfp831	0.29167	0.127	0.014	3.86042e-160
B cell	Camk2d	0.627687	0.605	0.598	4.67297e-160
B cell	Prkd2	0.363548	0.179	0.066	1.70724e-159
B cell	Snrpg	0.563927	0.563	0.564	9.41046e-159
B cell	Ppm1g	0.560377	0.402	0.393	1.42425e-157
B cell	Ctcf	0.556199	0.496	0.5	2.15475e-156
B cell	Gm11808	0.539958	0.571	0.59	2.6632e-156
B cell	Phgdh	0.287061	0.13	0.021	2.88885e-156
B cell	Arpc5l	0.557108	0.408	0.421	4.81078e-155
B cell	Rpl13a	0.534484	0.692	0.702	1.62045e-154
B cell	Sf3b3	0.544102	0.383	0.366	4.52025e-154
B cell	Neil1	0.318419	0.141	0.058	1.01819e-152
B cell	Itpr1	0.504855	0.333	0.23	1.56044e-152
B cell	Traf4	0.30328	0.134	0.027	5.43869e-152
B cell	Myo1e	0.560788	0.372	0.334	1.24047e-150
B cell	Gpbp1	0.559184	0.63	0.658	1.10467e-149
B cell	mt-Nd4l	0.525853	0.821	0.787	3.66888e-149
B cell	Phtf2	0.388568	0.187	0.108	7.93901e-149
B cell	Tra2a	0.544242	0.743	0.749	1.09263e-148
B cell	Cpsf6	0.554497	0.457	0.453	1.14389e-148
B cell	Ythdc1	0.567408	0.641	0.664	2.75473e-148
B cell	Lbh	0.536863	0.431	0.386	3.04482e-148
B cell	Gpr137c	0.342391	0.137	0.038	5.45582e-148
B cell	Dmac2	0.389719	0.207	0.141	1.21357e-147
B cell	Arhgap45	0.559085	0.573	0.583	1.24381e-147
B cell	Git2	0.622029	0.604	0.622	3.74092e-147
B cell	Grap2	0.43947	0.215	0.073	6.85009e-146
B cell	Cnp	0.460044	0.318	0.296	5.16621e-145
B cell	Snrnp48	0.512606	0.352	0.326	1.07961e-144
B cell	Tmem245	0.490682	0.293	0.24	8.51613e-144
B cell	Tmem123	0.544967	0.505	0.5	1.26224e-143
B cell	Stk24	0.546013	0.537	0.544	4.52595e-142
B cell	Ktn1	0.520378	0.377	0.351	1.43387e-141
B cell	Hnrnpa2b1	0.465593	0.905	0.906	2.45263e-141
B cell	Hif1an	0.392017	0.217	0.134	7.35615e-141
B cell	Gm26740	0.555031	0.476	0.377	1.30108e-139
B cell	Srsf11	0.534859	0.693	0.734	1.70861e-138
B cell	Tcp11l2	0.544743	0.409	0.383	1.24178e-137
B cell	Ccar1	0.564637	0.516	0.547	5.75576e-137
B cell	Cse1l	0.452328	0.295	0.267	1.33265e-136
B cell	Arglu1	0.547637	0.596	0.628	2.58115e-136
B cell	Gabpb2	0.50421	0.324	0.291	1.95919e-135
B cell	Paip2	0.522187	0.65	0.7	2.27519e-135
B cell	Nop53	0.514365	0.6	0.633	2.34396e-135
B cell	Chd6	0.492455	0.321	0.29	3.8904e-135
B cell	B3gnt7	0.311731	0.116	0.048	6.49528e-135
B cell	Rasgrp1	0.37684	0.206	0.093	1.33949e-134
B cell	C1galt1	0.463632	0.3	0.256	2.63379e-134
B cell	Phf3	0.549875	0.568	0.6	2.63932e-134
B cell	Cobll1	0.257597	0.111	0.02	7.13521e-134
B cell	Fam214a	0.439119	0.245	0.164	1.95232e-132
B cell	Senp7	0.442966	0.271	0.208	7.13949e-131
B cell	Rps27a	0.265919	0.992	0.957	2.89682e-130
B cell	Fbxl12	0.374432	0.208	0.105	2.15338e-129
B cell	Ccnt1	0.52064	0.475	0.469	6.17475e-129
B cell	Iqcb1	0.304121	0.138	0.063	8.45665e-129
B cell	Plekha2	0.514479	0.401	0.404	1.88428e-128
B cell	Scml4	0.303662	0.126	0.021	2.33761e-128
B cell	Dpp4	0.336107	0.165	0.065	3.11111e-128
B cell	Fam204a	0.468508	0.322	0.306	3.63402e-128
B cell	Eef1b2	0.420181	0.913	0.864	5.96764e-128
B cell	Ap1s3	0.25036	0.124	0.043	5.23378e-127
B cell	Ly6a	0.581143	0.383	0.207	8.06747e-127
B cell	Kif21b	0.437074	0.27	0.211	2.3585e-126
B cell	Rubcn	0.338942	0.171	0.115	2.41332e-126
B cell	Tdp2	0.407789	0.226	0.167	3.77365e-126
B cell	Lztfl1	0.533126	0.272	0.262	3.63537e-125
B cell	Slc38a2	0.522634	0.76	0.766	1.60816e-124
B cell	Mndal	0.535236	0.631	0.586	3.26224e-124
B cell	Rbm4b	0.462175	0.29	0.238	4.49216e-124
B cell	Cep57	0.423819	0.244	0.202	1.83378e-123
B cell	Setbp1	0.282017	0.117	0.017	3.19259e-123
B cell	Ssh2	0.563367	0.691	0.695	5.03972e-123
B cell	Traf5	0.373375	0.188	0.126	6.12589e-123
B cell	Smc6	0.593907	0.47	0.497	1.44308e-121
B cell	Ciita	0.522798	0.311	0.188	1.44766e-121
B cell	Slc12a6	0.518581	0.444	0.457	6.15198e-121
B cell	Gatad2b	0.548484	0.508	0.552	7.13147e-121
B cell	Trib2	0.299258	0.117	0.013	1.66493e-120
B cell	Hmgb1	0.450655	0.843	0.851	3.32599e-120
B cell	Kras	0.53156	0.645	0.675	3.8733e-120
B cell	Safb2	0.513896	0.536	0.57	6.74687e-120
B cell	Cnr2	0.326505	0.162	0.071	7.45814e-120
B cell	1110059E24Rik	0.376006	0.22	0.187	1.16848e-119
B cell	Il21r	0.544496	0.353	0.354	1.58222e-119
B cell	Hnrnpl	0.523991	0.579	0.633	1.6011e-119
B cell	Trim24	0.408501	0.227	0.176	4.95703e-119
B cell	Scai	0.352372	0.165	0.085	2.49325e-118
B cell	Prpf39	0.518881	0.429	0.446	6.55671e-118
B cell	Manea	0.359568	0.182	0.134	7.47225e-117
B cell	Smarca5	0.513424	0.676	0.702	1.08265e-116
B cell	Ogt	0.514334	0.572	0.595	2.51701e-116
B cell	Dicer1	0.456334	0.289	0.278	6.51423e-116
B cell	Tspan13	0.499692	0.441	0.367	1.23265e-115
B cell	Dnajc7	0.505735	0.457	0.508	2.41884e-115
B cell	Cspp1	0.510726	0.289	0.263	4.17108e-115
B cell	Tspan32	0.394831	0.223	0.169	6.26949e-115
B cell	Srcap	0.413294	0.254	0.21	6.88503e-115
B cell	Setd5	0.506509	0.436	0.455	7.73961e-115
B cell	Fam76b	0.445983	0.299	0.283	7.79959e-115
B cell	Tmem243	0.485394	0.511	0.527	1.6282e-114
B cell	Klf2	0.470227	0.872	0.803	1.53904e-113
B cell	Rpl29	0.375827	0.939	0.868	2.69588e-113
B cell	Iws1	0.448403	0.338	0.329	2.81856e-113
B cell	Ddx50	0.51736	0.452	0.476	5.50387e-113
B cell	Mbnl1	0.444766	0.853	0.823	7.72691e-113
B cell	Gm26853	0.347314	0.171	0.116	7.79808e-113
B cell	Mlxip	0.447932	0.315	0.279	1.2466e-112
B cell	Zdhhc18	0.420898	0.309	0.242	9.52606e-112
B cell	Taf1d	0.523925	0.477	0.503	1.45558e-111
B cell	Pan3	0.532579	0.487	0.537	1.18184e-110
B cell	Atg16l2	0.343455	0.197	0.126	1.90044e-110
B cell	Rbm33	0.434901	0.333	0.322	3.74038e-110
B cell	Hist1h1e	0.386179	0.191	0.107	9.76559e-110
B cell	Lrba	0.30699	0.159	0.089	1.10969e-109
B cell	Rhobtb2	0.284308	0.118	0.049	2.95912e-109
B cell	Thrap3	0.507825	0.571	0.62	5.40064e-109
B cell	Rbm48	0.304024	0.151	0.081	2.11037e-108
B cell	Kpna1	0.462009	0.382	0.39	7.73896e-108
B cell	Card6	0.303214	0.143	0.054	2.5112e-107
B cell	Ccnt2	0.459916	0.361	0.363	6.11539e-107
B cell	Rpia	0.38822	0.217	0.175	6.61126e-107
B cell	Otud7b	0.350863	0.18	0.095	1.32173e-106
B cell	Crebzf	0.383042	0.249	0.201	1.37221e-106
B cell	Serbp1	0.464298	0.797	0.801	1.70301e-106
B cell	Trim34a	0.382306	0.206	0.161	2.77152e-106
B cell	Cdt1	0.353039	0.207	0.17	3.3515e-106
B cell	Nap1l1	0.495067	0.696	0.718	4.02136e-106
B cell	Phf20l1	0.538916	0.499	0.536	4.02482e-106
B cell	Treml2	0.446998	0.272	0.19	6.22121e-106
B cell	Cdc25b	0.303099	0.152	0.077	1.58882e-105
B cell	Mtss1	0.514611	0.568	0.565	3.03241e-105
B cell	Zmym5	0.488471	0.363	0.371	3.13523e-105
B cell	Acin1	0.492787	0.593	0.654	6.0051e-105
B cell	Acap1	0.331714	0.19	0.071	8.63449e-105
B cell	Gpd1l	0.326163	0.187	0.15	1.39505e-104
B cell	Akap13	0.476343	0.778	0.794	2.56734e-104
B cell	Rpl24	0.313928	0.966	0.9	3.87542e-103
B cell	Rsf1	0.488352	0.453	0.479	4.81917e-103
B cell	Jak1	0.495718	0.75	0.813	4.94427e-103
B cell	Trim5	0.357677	0.173	0.109	1.07052e-101
B cell	Ddx54	0.4602	0.396	0.442	3.32764e-101
B cell	Rlim	0.50954	0.516	0.552	3.36965e-101
B cell	Card11	0.299622	0.16	0.086	1.16422e-100
B cell	Kdm3b	0.459202	0.311	0.293	1.25797e-100
B cell	Snhg12	0.418266	0.302	0.282	3.11834e-100
B cell	Pou2f2	0.542133	0.592	0.55	3.69244e-100
B cell	Sorl1	0.43872	0.526	0.448	1.43764e-99
B cell	Ppp4r3a	0.468583	0.426	0.466	2.78465e-99
B cell	Tespa1	0.268089	0.119	0.025	4.17242e-99
B cell	Rcc2	0.428739	0.346	0.364	4.18675e-99
B cell	Usp15	0.484816	0.464	0.511	5.96419e-99
B cell	Huwe1	0.47074	0.495	0.548	2.52152e-98
B cell	Mier1	0.500098	0.569	0.637	8.19838e-98
B cell	Mfsd4a	0.268213	0.135	0.057	1.39915e-97
B cell	Trim12a	0.467576	0.415	0.357	1.449e-97
B cell	Pou2f1	0.385221	0.252	0.225	2.85007e-97
B cell	Rbbp6	0.509641	0.591	0.651	7.25432e-97
B cell	Rab3gap1	0.385217	0.29	0.291	7.57556e-97
B cell	Itsn2	0.492113	0.551	0.62	1.12771e-96
B cell	Rasa3	0.439332	0.367	0.385	2.50792e-96
B cell	Dgka	0.329185	0.187	0.106	3.96784e-96
B cell	Usp6nl	0.297982	0.167	0.123	1.12925e-95
B cell	Upf3b	0.383517	0.233	0.216	2.05016e-95
B cell	Twsg1	0.260575	0.128	0.082	2.73483e-95
B cell	Mdn1	0.363641	0.217	0.19	5.79048e-95
B cell	Ankrd44	0.477208	0.615	0.661	6.5863e-95
B cell	Rbm6	0.451878	0.399	0.441	2.33114e-94
B cell	Helz2	0.38464	0.265	0.189	2.55409e-94
B cell	Eef2	0.326552	0.935	0.88	2.889e-94
B cell	A530032D15Rik	0.265908	0.136	0.065	3.9069e-94
B cell	Inpp5d	0.481166	0.675	0.746	1.01754e-93
B cell	Smg6	0.400265	0.282	0.274	1.32602e-93
B cell	4932438A13Rik	0.474607	0.484	0.5	5.05188e-93
B cell	Ppwd1	0.36425	0.197	0.16	2.77389e-92
B cell	Csde1	0.431291	0.817	0.864	3.57583e-92
B cell	Txnip	0.471559	0.71	0.636	4.04339e-92
B cell	Gigyf1	0.391803	0.307	0.305	2.09569e-91
B cell	Sltm	0.481729	0.486	0.537	7.20745e-91
B cell	Hnrnpr	0.484351	0.41	0.463	2.60067e-90
B cell	Ifi214	0.265625	0.111	0.046	2.77416e-90
B cell	Dock2	0.465157	0.651	0.714	1.25776e-89
B cell	Ranbp2	0.460823	0.654	0.7	2.55372e-89
B cell	Itga4	0.509053	0.549	0.566	3.68169e-89
B cell	Rbm26	0.439741	0.378	0.421	2.38257e-88
B cell	Mif4gd	0.410995	0.335	0.368	2.4068e-88
B cell	Zfp62	0.422027	0.278	0.266	2.58156e-88
B cell	Zer1	0.292869	0.141	0.089	4.28418e-88
B cell	Limd1	0.437196	0.389	0.443	4.49734e-88
B cell	Rnf144a	0.317546	0.168	0.048	5.72021e-88
B cell	Hdac7	0.280385	0.155	0.1	6.94544e-88
B cell	Clcn3	0.456172	0.323	0.333	7.19615e-88
B cell	Msh3	0.313304	0.156	0.107	8.99005e-88
B cell	Nup210	0.284115	0.17	0.1	1.16209e-87
B cell	Pds5a	0.486432	0.481	0.542	1.42434e-87
B cell	Psip1	0.407179	0.291	0.25	3.03509e-87
B cell	Slc44a2	0.392992	0.256	0.226	3.63107e-87
B cell	Taf15	0.427432	0.362	0.4	3.8814e-87
B cell	Chd3	0.432657	0.322	0.321	7.37142e-87
B cell	Arhgap17	0.471339	0.624	0.68	2.74565e-86
B cell	Chfr	0.396226	0.31	0.322	4.07886e-86
B cell	Set	0.447204	0.736	0.761	4.30714e-86
B cell	Sbno1	0.465239	0.619	0.672	7.16004e-86
B cell	Xrn2	0.461647	0.549	0.614	1.13165e-85
B cell	Gpatch8	0.424832	0.347	0.385	2.15868e-85
B cell	Cntrl	0.4295	0.338	0.354	7.00327e-85
B cell	Otulin	0.460783	0.403	0.466	3.3943e-84
B cell	Senp6	0.440218	0.441	0.488	6.13477e-84
B cell	2510002D24Rik	0.272186	0.155	0.111	9.07017e-84
B cell	Nsmce4a	0.394089	0.352	0.397	1.23603e-83
B cell	Mau2	0.434273	0.346	0.373	1.59627e-83
B cell	St8sia4	0.614055	0.505	0.519	2.58266e-83
B cell	Tnrc6c	0.454676	0.439	0.506	3.59817e-83
B cell	Sacs	0.307207	0.144	0.105	1.27961e-82
B cell	Birc2	0.422241	0.327	0.321	1.492e-82
B cell	Fancm	0.253934	0.109	0.066	6.22347e-82
B cell	Clasp1	0.388986	0.269	0.277	6.71938e-82
B cell	Fip1l1	0.423555	0.367	0.419	9.58423e-82
B cell	Hsf1	0.339948	0.205	0.2	2.66698e-81
B cell	Zmynd11	0.457151	0.41	0.47	6.1246e-81
B cell	Txndc11	0.393438	0.252	0.251	1.1515e-80
B cell	Larp4	0.437879	0.4	0.45	3.29458e-80
B cell	Mga	0.446516	0.379	0.406	7.70473e-80
B cell	Zfp292	0.463841	0.526	0.55	7.90344e-80
B cell	Prkca	0.267485	0.143	0.06	1.32424e-79
B cell	Ubxn7	0.346293	0.238	0.212	2.38219e-79
B cell	Ddx21	0.457774	0.394	0.44	2.40732e-79
B cell	Gm26917	0.443962	0.5	0.517	2.50773e-79
B cell	Son	0.379474	0.85	0.899	3.96291e-79
B cell	Mark3	0.411849	0.348	0.383	4.52976e-79
B cell	Bcl2	0.414832	0.293	0.24	1.87254e-78
B cell	Kdm2b	0.431639	0.315	0.339	3.70901e-78
B cell	Snx30	0.404676	0.292	0.327	4.09648e-78
B cell	Atrx	0.461576	0.666	0.731	6.33574e-78
B cell	Trp53inp1	0.370057	0.25	0.197	1.57464e-77
B cell	Dcaf8	0.434416	0.36	0.415	2.33438e-77
B cell	2020-03-01	0.467711	0.396	0.431	2.53169e-77
B cell	Cdc37l1	0.410712	0.285	0.28	3.38739e-77
B cell	Usp53	0.317174	0.169	0.125	4.03402e-76
B cell	Asxl2	0.471673	0.363	0.42	7.06372e-76
B cell	Mtf2	0.345951	0.224	0.225	8.52913e-76
B cell	Las1l	0.355983	0.211	0.212	1.78969e-75
B cell	Rplp0	0.252969	0.978	0.929	2.24124e-75
B cell	Tex30	0.306923	0.194	0.177	2.92864e-75
B cell	Plcxd2	0.3184	0.144	0.067	1.05203e-74
B cell	Cwf19l2	0.368875	0.239	0.243	1.41257e-74
B cell	Nrm	0.303621	0.194	0.175	2.35016e-74
B cell	Chkb	0.32547	0.201	0.185	3.71943e-74
B cell	Snrnp70	0.437117	0.63	0.719	5.66004e-74
B cell	Cnot1	0.428431	0.435	0.502	7.17052e-74
B cell	Atr	0.331613	0.157	0.128	9.37293e-74
B cell	Swt1	0.411307	0.293	0.298	1.34517e-73
B cell	Esco1	0.372957	0.298	0.288	1.71412e-73
B cell	Mkln1	0.475504	0.508	0.604	1.93797e-73
B cell	Blnk	0.444779	0.459	0.477	2.84357e-73
B cell	Pde3b	0.460833	0.412	0.442	3.37485e-73
B cell	Zfp36l1	0.353811	0.908	0.899	5.57979e-73
B cell	Ptbp2	0.35037	0.258	0.258	1.72513e-72
B cell	Nr2c2	0.403191	0.278	0.294	5.13838e-72
B cell	Aff1	0.449939	0.466	0.529	7.89397e-72
B cell	Lsg1	0.310148	0.201	0.201	9.14992e-72
B cell	Sf3b1	0.360012	0.852	0.901	9.40783e-72
B cell	Dopey1	0.349355	0.199	0.182	1.03101e-71
B cell	Trak2	0.315681	0.211	0.201	1.64656e-71
B cell	Rps6ka5	0.318272	0.173	0.145	1.68665e-71
B cell	Crbn	0.321497	0.198	0.184	1.82143e-71
B cell	Kmo	0.256441	0.127	0.079	2.93021e-71
B cell	Tmem55b	0.411341	0.393	0.466	4.83144e-71
B cell	Trim44	0.368644	0.266	0.299	4.9702e-71
B cell	Ints7	0.263241	0.16	0.143	5.21256e-71
B cell	Haus3	0.302376	0.176	0.145	8.32126e-71
B cell	Rev3l	0.350595	0.229	0.229	9.34747e-71
B cell	Hnrnpu	0.405402	0.811	0.867	9.49726e-71
B cell	Pwwp2a	0.345873	0.229	0.221	1.45835e-70
B cell	Rbbp4	0.420297	0.488	0.569	1.77756e-70
B cell	Fam133b	0.412485	0.351	0.38	2.13388e-70
B cell	Rc3h2	0.420196	0.343	0.367	6.18547e-70
B cell	Zyg11b	0.379734	0.228	0.248	1.98194e-69
B cell	Pnn	0.425779	0.414	0.47	2.78976e-69
B cell	Mir17hg	0.254732	0.128	0.082	3.6321e-69
B cell	Sp110	0.436412	0.407	0.457	1.02242e-68
B cell	Ankrd10	0.322983	0.208	0.203	1.58381e-68
B cell	Rnase6	0.314231	0.201	0.151	3.05436e-68
B cell	Gimap9	0.263431	0.144	0.043	4.23002e-68
B cell	Mecp2	0.366153	0.285	0.308	5.44683e-68
B cell	Kcnq1ot1	0.637405	0.347	0.347	8.8156e-68
B cell	Phykpl	0.311236	0.179	0.145	1.16165e-67
B cell	Cdkn1b	0.429555	0.492	0.53	1.8622e-67
B cell	Mysm1	0.388481	0.3	0.327	2.51853e-67
B cell	Zfp266	0.265915	0.151	0.124	3.55333e-67
B cell	Pmf1	0.305853	0.203	0.197	4.12651e-67
B cell	AC149090.1	0.438235	0.382	0.428	1.28308e-66
B cell	Cep295	0.286911	0.145	0.128	1.95534e-66
B cell	Rps17	0.327002	0.892	0.846	3.42285e-66
B cell	Uba52	0.400405	0.426	0.512	7.20205e-66
B cell	Cerk	0.412048	0.428	0.503	2.22812e-65
B cell	Herc4	0.396225	0.363	0.396	2.39339e-65
B cell	Nasp	0.407748	0.367	0.403	4.06666e-65
B cell	Mycbp2	0.42327	0.615	0.691	4.64168e-65
B cell	Vezf1	0.391411	0.35	0.38	1.03322e-64
B cell	Uspl1	0.292437	0.178	0.161	1.63303e-64
B cell	Dpm1	0.389046	0.324	0.377	2.31596e-64
B cell	Pnpla8	0.436353	0.391	0.456	3.93654e-64
B cell	5031425E22Rik	0.374251	0.286	0.293	4.22832e-64
B cell	Npm1	0.351213	0.876	0.83	5.62284e-64
B cell	Cdip1	0.356327	0.246	0.264	6.91039e-64
B cell	Gramd4	0.263726	0.146	0.102	1.17232e-63
B cell	Slc7a1	0.340772	0.218	0.209	1.32607e-63
B cell	Fry	0.319674	0.195	0.16	1.36476e-63
B cell	Ctdspl2	0.329953	0.223	0.231	2.41888e-63
B cell	Lmbr1l	0.281559	0.184	0.138	2.70996e-63
B cell	Styx	0.321417	0.144	0.12	4.35323e-63
B cell	Tmem87a	0.26821	0.157	0.137	4.43678e-63
B cell	Eif3e	0.399257	0.657	0.72	7.96902e-63
B cell	mt-Nd6	0.366433	0.288	0.32	1.4984e-62
B cell	Trim26	0.359663	0.324	0.361	1.79722e-62
B cell	Zfp871	0.334695	0.262	0.287	2.89276e-62
B cell	Irf2	0.438889	0.584	0.69	4.39098e-62
B cell	Zbtb37	0.282143	0.132	0.09	1.24898e-61
B cell	H2-Q4	0.389048	0.434	0.464	1.3746e-61
B cell	Dhx30	0.29932	0.185	0.198	2.6711e-61
B cell	Riok1	0.365429	0.28	0.302	5.9731e-61
B cell	Ankrd12	0.457749	0.413	0.464	6.46932e-61
B cell	Zfp68	0.272531	0.162	0.145	7.38525e-61
B cell	Gpbp1l1	0.356352	0.326	0.374	7.53023e-61
B cell	Wdfy4	0.338855	0.308	0.341	1.44072e-60
B cell	Cd180	0.434694	0.31	0.363	1.68737e-60
B cell	Eif3f	0.330476	0.799	0.795	1.76704e-60
B cell	Sun2	0.381132	0.359	0.393	1.90019e-60
B cell	Pabpn1	0.302416	0.216	0.223	4.65419e-60
B cell	Ubr1	0.275739	0.171	0.157	4.855e-60
B cell	Safb	0.376836	0.36	0.427	6.77157e-60
B cell	Lmbrd1	0.411941	0.423	0.524	8.50722e-60
B cell	Chd8	0.378386	0.33	0.392	1.87386e-59
B cell	Lpgat1	0.351874	0.289	0.344	2.08449e-59
B cell	Rps6kb1	0.393066	0.312	0.363	2.14535e-59
B cell	Ifi203	0.407032	0.573	0.576	2.18099e-59
B cell	Tecpr1	0.385797	0.241	0.248	2.48618e-59
B cell	Nfatc1	0.424659	0.344	0.397	4.32018e-59
B cell	Gle1	0.28019	0.165	0.163	4.80946e-59
B cell	Gm26669	0.402083	0.378	0.367	5.21007e-59
B cell	Fam208a	0.396838	0.359	0.406	7.68255e-59
B cell	Sp4	0.263012	0.159	0.114	7.92866e-59
B cell	Sesn1	0.34512	0.236	0.255	1.19706e-58
B cell	Nsd1	0.409644	0.463	0.554	1.3865e-58
B cell	Farsb	0.282092	0.183	0.216	1.38891e-58
B cell	Depdc5	0.260936	0.139	0.127	2.08029e-58
B cell	Trim11	0.268773	0.171	0.163	2.46485e-58
B cell	Hnrnpdl	0.395341	0.561	0.654	3.12475e-58
B cell	Pag1	0.374335	0.394	0.415	3.16186e-58
B cell	Cdc40	0.401266	0.36	0.428	4.10417e-58
B cell	Xpr1	0.437588	0.382	0.467	4.7493e-58
B cell	Sfswap	0.358259	0.29	0.335	8.04619e-58
B cell	H2-DMa	0.32575	0.632	0.584	2.10366e-57
B cell	Galnt11	0.341133	0.254	0.282	2.23515e-57
B cell	Kmt5b	0.387291	0.326	0.381	3.74561e-57
B cell	Cdk13	0.393409	0.387	0.462	4.37861e-57
B cell	St6gal1	0.346782	0.272	0.309	4.41915e-57
B cell	Pspc1	0.328134	0.254	0.279	5.66431e-57
B cell	Tardbp	0.38455	0.413	0.489	1.10143e-56
B cell	Tob2	0.430706	0.609	0.673	1.2735e-56
B cell	Numa1	0.396969	0.358	0.441	3.12225e-56
B cell	Rpl31	0.332852	0.843	0.819	3.85838e-56
B cell	Rapgef1	0.305052	0.223	0.232	6.37614e-56
B cell	Iqsec1	0.358011	0.348	0.361	6.53542e-56
B cell	Usp34	0.400815	0.45	0.541	6.56475e-56
B cell	Usf3	0.28117	0.171	0.17	1.1283e-55
B cell	Ubn2	0.426107	0.422	0.507	1.37429e-55
B cell	Rif1	0.351968	0.226	0.241	1.57194e-55
B cell	Nedd9	0.356338	0.371	0.337	2.08691e-55
B cell	Setx	0.358674	0.279	0.31	3.91903e-55
B cell	Zfp950	0.303894	0.185	0.168	4.41904e-55
B cell	Lcor	0.303346	0.213	0.206	6.04787e-55
B cell	Angel2	0.336377	0.262	0.3	9.63433e-55
B cell	Slbp	0.398628	0.419	0.486	9.91673e-55
B cell	Tfrc	0.291902	0.191	0.162	1.19488e-54
B cell	Cisd2	0.405325	0.475	0.567	1.53639e-54
B cell	Akap9	0.403352	0.361	0.425	1.5493e-54
B cell	Rbm38	0.284897	0.219	0.194	2.30741e-54
B cell	Nrf1	0.337933	0.245	0.275	5.30803e-54
B cell	Fbxw2	0.398458	0.366	0.454	5.53685e-54
B cell	Slc50a1	0.302652	0.256	0.306	7.43985e-54
B cell	Zbtb20	0.523451	0.379	0.415	1.03519e-53
B cell	Cdkn2aip	0.301479	0.181	0.17	1.10325e-53
B cell	Stim1	0.374631	0.286	0.351	1.13787e-53
B cell	Lbr	0.348802	0.419	0.427	1.4552e-53
B cell	Isca1	0.331812	0.214	0.22	2.63109e-53
B cell	Usp7	0.379527	0.438	0.53	3.02174e-53
B cell	B4galnt1	0.379642	0.352	0.414	3.72576e-53
B cell	Tcf20	0.340592	0.24	0.271	4.99726e-53
B cell	Slc30a5	0.365229	0.293	0.364	6.80201e-53
B cell	Fli1	0.41126	0.514	0.618	9.956e-53
B cell	Chd1	0.372158	0.39	0.46	1.13644e-52
B cell	Srek1	0.371613	0.323	0.4	1.79011e-52
B cell	Pkn1	0.394242	0.493	0.603	2.07124e-52
B cell	Tex10	0.261824	0.174	0.188	2.35999e-52
B cell	Srsf5	0.336189	0.826	0.908	4.23744e-52
B cell	Ecd	0.292155	0.165	0.195	4.29161e-52
B cell	Nipbl	0.411716	0.612	0.725	7.29304e-52
B cell	Zbtb44	0.295467	0.199	0.209	8.33978e-52
B cell	Pold4	0.396699	0.465	0.564	2.09262e-51
B cell	Cdk12	0.376985	0.421	0.502	2.62913e-51
B cell	Srsf1	0.36568	0.336	0.408	2.9543e-51
B cell	Naa15	0.363155	0.372	0.452	3.42407e-51
B cell	Mef2d	0.381088	0.471	0.569	6.62112e-51
B cell	Ddx23	0.298076	0.236	0.275	8.70362e-51
B cell	Wdr43	0.308446	0.225	0.266	9.7088e-51
B cell	Trmt1	0.29739	0.213	0.262	1.23952e-50
B cell	Rlf	0.367062	0.456	0.507	1.49983e-50
B cell	Heca	0.349723	0.375	0.414	1.51341e-50
B cell	Rpl27-ps3	0.281865	0.233	0.282	2.23968e-50
B cell	Srsf2	0.382563	0.7	0.761	2.81226e-50
B cell	Gtf3c2	0.312718	0.235	0.279	3.99292e-50
B cell	Hmces	0.259792	0.191	0.173	4.03326e-50
B cell	Birc3	0.398284	0.528	0.595	6.12253e-50
B cell	Kansl1	0.362346	0.435	0.539	6.42766e-50
B cell	Uchl3	0.308726	0.244	0.299	7.24439e-50
B cell	Supt20	0.339064	0.276	0.32	1.8558e-49
B cell	Birc6	0.391328	0.513	0.616	2.68808e-49
B cell	Tmem57	0.307107	0.214	0.248	5.15796e-49
B cell	Far1	0.365325	0.38	0.463	9.36112e-49
B cell	Sdhaf1	0.258791	0.148	0.156	1.08797e-48
B cell	Syncrip	0.395818	0.504	0.596	1.24369e-48
B cell	Naca	0.267784	0.908	0.864	1.2797e-48
B cell	Twistnb	0.34552	0.304	0.378	2.2378e-48
B cell	Zfp638	0.402453	0.413	0.516	3.00435e-48
B cell	Cbx1	0.358171	0.338	0.43	3.28812e-48
B cell	Ccm2	0.306486	0.254	0.301	3.33032e-48
B cell	Arntl	0.253377	0.161	0.155	4.21302e-48
B cell	Cd38	0.385293	0.359	0.355	5.65e-48
B cell	Khnyn	0.294376	0.22	0.215	6.57782e-48
B cell	Otud1	0.260187	0.164	0.146	9.43607e-48
B cell	Ankrd17	0.432876	0.538	0.654	3.01245e-47
B cell	Ppp2r2a	0.36882	0.407	0.513	3.48766e-47
B cell	Hnrnph3	0.286173	0.23	0.261	7.73768e-47
B cell	Dmtf1	0.303101	0.25	0.273	9.90603e-47
B cell	Sec24a	0.375806	0.273	0.326	1.06109e-46
B cell	Pikfyve	0.325982	0.247	0.305	1.59515e-46
B cell	Pcsk7	0.256495	0.202	0.21	1.67138e-46
B cell	Arl5c	0.350163	0.245	0.24	1.86277e-46
B cell	Srsf3	0.339918	0.756	0.807	4.26663e-46
B cell	Cyld	0.346863	0.37	0.413	4.43121e-46
B cell	Mbtps1	0.296948	0.23	0.288	2.0098e-45
B cell	Rere	0.314874	0.26	0.322	3.39526e-45
B cell	Ireb2	0.336693	0.251	0.309	4.46031e-45
B cell	Zfp398	0.263763	0.149	0.137	7.05265e-45
B cell	Fnbp4	0.30494	0.281	0.33	7.53013e-45
B cell	Clk4	0.343082	0.371	0.441	8.60431e-45
B cell	Fryl	0.314297	0.25	0.292	2.18445e-44
B cell	Mak16	0.276215	0.199	0.246	2.30089e-44
B cell	Tubb4b	0.342539	0.343	0.378	3.3111e-44
B cell	Slc4a1ap	0.254736	0.163	0.182	4.37032e-44
B cell	Itch	0.363279	0.422	0.521	4.41542e-44
B cell	Gtpbp4	0.359123	0.331	0.416	4.83291e-44
B cell	Pten	0.372277	0.61	0.727	6.71302e-44
B cell	Filip1l	0.36824	0.329	0.373	1.91318e-43
B cell	Ppil4	0.31205	0.243	0.297	2.47922e-43
B cell	4833420G17Rik	0.294965	0.235	0.284	3.15713e-43
B cell	Ddx46	0.363433	0.376	0.474	3.31002e-43
B cell	Nmt2	0.266571	0.173	0.201	1.99759e-42
B cell	Zufsp	0.346287	0.296	0.349	3.95529e-42
B cell	Ppp3cb	0.342241	0.299	0.389	5.15141e-42
B cell	Srpk2	0.369751	0.383	0.467	5.70181e-42
B cell	Otud4	0.295724	0.226	0.275	6.9256e-42
B cell	Bbx	0.351613	0.313	0.379	7.75982e-42
B cell	Arhgap30	0.388512	0.612	0.735	3.06289e-41
B cell	Cd2ap	0.36474	0.399	0.486	3.17968e-41
B cell	Uimc1	0.297034	0.231	0.29	4.47851e-41
B cell	Nol7	0.374856	0.441	0.554	4.84537e-41
B cell	Atf7	0.301868	0.234	0.283	5.02275e-41
B cell	Atl2	0.280797	0.211	0.251	5.04782e-41
B cell	Gdi2	0.345749	0.848	0.864	5.71265e-41
B cell	Cebpz	0.343031	0.383	0.462	7.58241e-41
B cell	Scaf8	0.282456	0.22	0.264	7.99692e-41
B cell	Odf2	0.262097	0.173	0.206	1.39866e-40
B cell	Gcn1l1	0.283712	0.224	0.271	1.63827e-40
B cell	Dcun1d1	0.303257	0.241	0.307	1.64388e-40
B cell	Zranb1	0.332813	0.321	0.391	2.22883e-40
B cell	Phc3	0.313695	0.25	0.311	3.62859e-40
B cell	Zfp397	0.263475	0.154	0.16	3.85911e-40
B cell	Polr2a	0.346495	0.435	0.542	5.8256e-40
B cell	Rnf216	0.311105	0.286	0.366	6.52117e-40
B cell	Trmt1l	0.278156	0.18	0.201	9.75411e-40
B cell	Cdv3	0.398603	0.508	0.633	1.00117e-39
B cell	Qrich1	0.327544	0.319	0.418	4.36695e-39
B cell	Tbc1d1	0.307037	0.258	0.331	5.35665e-39
B cell	Cdk11b	0.348512	0.443	0.549	8.68897e-39
B cell	Ube3c	0.268139	0.177	0.213	1.08119e-38
B cell	Ikzf1	0.345146	0.438	0.528	1.2622e-38
B cell	Dpp8	0.330399	0.277	0.359	1.39804e-38
B cell	Egln2	0.288876	0.249	0.327	1.93963e-38
B cell	Kmt2c	0.357175	0.428	0.538	2.72209e-38
B cell	Rrm2b	0.258703	0.153	0.166	2.92614e-38
B cell	Baz2b	0.345846	0.56	0.661	3.79393e-38
B cell	Med1	0.326262	0.298	0.395	4.1174e-38
B cell	Ino80d	0.31951	0.326	0.402	4.89504e-38
B cell	Ttc5	0.260713	0.197	0.251	4.98948e-38
B cell	Peli1	0.371568	0.528	0.636	6.28722e-38
B cell	Cog5	0.265639	0.183	0.223	6.38622e-38
B cell	Slc1a5	0.279256	0.203	0.227	6.4536e-38
B cell	Ifi209	0.33783	0.373	0.398	1.01788e-37
B cell	Rb1cc1	0.361875	0.456	0.55	1.08858e-37
B cell	Hspe1	0.370954	0.673	0.722	1.81795e-37
B cell	Tsc22d2	0.369455	0.499	0.598	2.09385e-37
B cell	Lemd3	0.269176	0.19	0.232	2.90206e-37
B cell	Luc7l3	0.349422	0.39	0.489	3.10004e-37
B cell	Pqbp1	0.25697	0.218	0.271	3.13009e-37
B cell	Mob4	0.337921	0.396	0.505	3.87597e-37
B cell	Jade1	0.252109	0.163	0.177	6.84987e-37
B cell	Mettl23	0.300047	0.325	0.424	7.05639e-37
B cell	Ttc3	0.313091	0.251	0.295	9.02728e-37
B cell	Mtdh	0.360044	0.625	0.726	1.58062e-36
B cell	Usp24	0.277123	0.228	0.277	1.65311e-36
B cell	Btk	0.301359	0.284	0.368	2.52621e-36
B cell	Mepce	0.276507	0.218	0.256	2.73218e-36
B cell	Tsc1	0.263247	0.169	0.202	2.99745e-36
B cell	Hnrnpa1	0.357593	0.62	0.704	5.76545e-36
B cell	Nop58	0.329328	0.301	0.354	6.39564e-36
B cell	Dennd1b	0.335991	0.369	0.447	7.58609e-36
B cell	Ccnl2	0.324255	0.465	0.575	1.00748e-35
B cell	Zfp706	0.338185	0.5	0.623	1.0259e-35
B cell	Pum1	0.333778	0.362	0.475	1.04833e-35
B cell	Dock11	0.31443	0.313	0.402	1.19115e-35
B cell	2810403A07Rik	0.292916	0.296	0.344	1.28697e-35
B cell	Brd1	0.343344	0.451	0.575	1.73148e-35
B cell	Zfp608	0.304702	0.271	0.308	2.21743e-35
B cell	Wdr89	0.298014	0.328	0.431	2.94802e-35
B cell	Rsbn1	0.270335	0.244	0.286	5.13541e-35
B cell	Psma3	0.341938	0.681	0.758	5.53786e-35
B cell	Trim33	0.295189	0.25	0.312	5.87785e-35
B cell	Cnot2	0.286595	0.258	0.343	5.96018e-35
B cell	Gigyf2	0.312276	0.29	0.377	6.7743e-35
B cell	Luc7l	0.285028	0.236	0.307	9.12509e-35
B cell	Sf1	0.354109	0.481	0.616	1.17374e-34
B cell	2610037D02Rik	0.26965	0.165	0.188	1.21242e-34
B cell	Rpf1	0.272256	0.222	0.293	1.88862e-34
B cell	Cab39l	0.274256	0.186	0.253	2.21053e-34
B cell	Srebf2	0.312239	0.282	0.362	2.2957e-34
B cell	Stk4	0.33309	0.418	0.53	2.39873e-34
B cell	Baz1b	0.34798	0.385	0.494	3.0408e-34
B cell	Ggps1	0.25856	0.184	0.226	3.05815e-34
B cell	Ep400	0.332537	0.375	0.488	3.64531e-34
B cell	Mprip	0.294817	0.231	0.308	3.78965e-34
B cell	Akap8l	0.270311	0.223	0.276	4.79236e-34
B cell	Suz12	0.331756	0.339	0.438	7.02923e-34
B cell	Arfgef1	0.322716	0.41	0.507	7.58954e-34
B cell	Lnpk	0.273492	0.164	0.201	8.84269e-34
B cell	Aida	0.308387	0.241	0.328	1.26577e-33
B cell	Ddx24	0.363971	0.493	0.622	2.8086e-33
B cell	Zfyve26	0.253351	0.192	0.216	4.46249e-33
B cell	Adgre5	0.351843	0.575	0.645	5.11116e-33
B cell	Anp32e	0.319508	0.411	0.501	7.01704e-33
B cell	Pcif1	0.295211	0.278	0.368	8.49459e-33
B cell	Abce1	0.278413	0.247	0.314	9.21279e-33
B cell	Sms	0.292585	0.269	0.346	9.33475e-33
B cell	Zbtb11	0.283418	0.267	0.324	9.78833e-33
B cell	Socs4	0.260717	0.208	0.244	1.59524e-32
B cell	Gls	0.344439	0.652	0.759	2.83766e-32
B cell	Kat6a	0.329153	0.381	0.497	4.2713e-32
B cell	Mfap1a	0.265171	0.186	0.234	5.0293e-32
B cell	Epb41	0.343977	0.321	0.421	1.26952e-31
B cell	Ywhaz	0.292958	0.811	0.889	1.43137e-31
B cell	Emsy	0.327902	0.257	0.335	1.56251e-31
B cell	Zc3h15	0.331357	0.395	0.52	1.76602e-31
B cell	Tigd2	0.276326	0.197	0.254	2.1977e-31
B cell	Snrpf	0.332593	0.499	0.604	2.42171e-31
B cell	Zmym2	0.285785	0.227	0.291	2.6379e-31
B cell	Fbxo11	0.332336	0.399	0.515	3.8407e-31
B cell	Ube2s	0.304346	0.609	0.714	4.33773e-31
B cell	Rprd2	0.270173	0.228	0.297	8.86552e-31
B cell	Itpr2	0.298178	0.287	0.352	1.53438e-30
B cell	Morf4l1	0.290014	0.861	0.908	2.28366e-30
B cell	Dido1	0.273976	0.243	0.31	3.02363e-30
B cell	Pkn2	0.333662	0.371	0.492	3.28098e-30
B cell	Arf6	0.31721	0.449	0.575	4.78703e-30
B cell	Trp53	0.297631	0.289	0.388	5.52344e-30
B cell	mt-Atp8	0.27738	0.278	0.354	8.6333e-30
B cell	Rp9	0.331727	0.428	0.556	9.33002e-30
B cell	Polr2m	0.272362	0.256	0.355	1.09908e-29
B cell	Prrc2b	0.261816	0.25	0.325	1.60768e-29
B cell	Taz	0.270407	0.218	0.287	1.77022e-29
B cell	Strn3	0.325848	0.354	0.483	1.94324e-29
B cell	Rasgef1b	0.374628	0.483	0.551	2.89712e-29
B cell	Ankrd13c	0.299672	0.269	0.36	2.90352e-29
B cell	Sp1	0.313165	0.293	0.391	5.07379e-29
B cell	Xylt1	0.306396	0.314	0.365	1.40495e-28
B cell	Dnajc21	0.292084	0.282	0.366	2.27683e-28
B cell	Atad2b	0.304712	0.297	0.393	2.71401e-28
B cell	Snx5	0.298502	0.758	0.767	2.81129e-28
B cell	Wbp11	0.324491	0.377	0.513	4.67582e-28
B cell	Casp8ap2	0.285329	0.23	0.287	5.31208e-28
B cell	Ttc19	0.280666	0.252	0.33	8.30026e-28
B cell	Ivns1abp	0.325566	0.381	0.496	1.19597e-27
B cell	Rnf146	0.256456	0.234	0.311	1.34008e-27
B cell	Tlk1	0.301848	0.309	0.426	1.61762e-27
B cell	Zfp445	0.25996	0.227	0.298	2.57844e-27
B cell	Uba6	0.283723	0.23	0.306	2.62021e-27
B cell	Arid5a	0.340337	0.407	0.506	3.12639e-27
B cell	Ppp1cb	0.337017	0.522	0.67	1.19102e-26
B cell	Helz	0.276683	0.235	0.308	1.45699e-26
B cell	Zfp106	0.343691	0.499	0.633	1.77835e-26
B cell	Stag2	0.316904	0.424	0.553	2.79918e-26
B cell	Dhx36	0.309756	0.281	0.392	4.20389e-26
B cell	Lrmp	0.300197	0.253	0.355	4.48161e-26
B cell	Ube2h	0.290747	0.314	0.419	4.83798e-26
B cell	Yeats4	0.296302	0.324	0.451	1.10923e-25
B cell	Gpcpd1	0.285504	0.452	0.537	1.79983e-25
B cell	Srrt	0.281728	0.274	0.377	2.31159e-25
B cell	Sec62	0.337357	0.547	0.689	3.53353e-25
B cell	Nemf	0.309956	0.305	0.422	3.94082e-25
B cell	Sirt1	0.266788	0.222	0.282	3.95081e-25
B cell	Hps3	0.26246	0.238	0.313	5.63807e-25
B cell	Tnrc6a	0.320482	0.356	0.488	6.01789e-25
B cell	Zdhhc20	0.320178	0.399	0.53	7.51321e-25
B cell	Ubxn2a	0.257515	0.222	0.278	1.05126e-24
B cell	Kansl3	0.252657	0.204	0.269	1.64223e-24
B cell	Slc15a2	0.284822	0.144	0.16	1.97043e-24
B cell	Dusp11	0.311784	0.47	0.612	2.48863e-24
B cell	U2surp	0.318228	0.41	0.548	3.02366e-24
B cell	Snx2	0.300344	0.591	0.672	3.20554e-24
B cell	Crem	0.336117	0.387	0.479	3.39817e-24
B cell	Celf1	0.324615	0.409	0.542	3.45475e-24
B cell	Arhgap25	0.298768	0.328	0.434	3.48128e-24
B cell	Wbp2	0.307719	0.367	0.506	3.81915e-24
B cell	Mphosph10	0.255707	0.229	0.298	4.46447e-24
B cell	Rad23b	0.303838	0.385	0.52	8.99949e-24
B cell	Arid1a	0.305728	0.457	0.599	1.04641e-23
B cell	Ccdc174	0.27149	0.237	0.31	1.05071e-23
B cell	Washc4	0.302662	0.377	0.503	1.48771e-23
B cell	Lsm5	0.275377	0.3	0.414	2.23816e-23
B cell	Rfc1	0.258321	0.241	0.33	2.38728e-23
B cell	Fkbp3	0.28576	0.312	0.423	3.40437e-23
B cell	Ric1	0.250529	0.236	0.3	3.4276e-23
B cell	Cdc42se2	0.294065	0.384	0.523	4.84706e-23
B cell	Nsf	0.341982	0.376	0.51	6.20691e-23
B cell	Rasa2	0.265055	0.295	0.346	8.43156e-23
B cell	Ago2	0.326135	0.472	0.597	1.08527e-22
B cell	Ncor1	0.320684	0.627	0.768	2.63473e-22
B cell	Zzz3	0.25763	0.228	0.318	3.99026e-22
B cell	Prrc2a	0.295526	0.405	0.545	4.07388e-22
B cell	Ptk2b	0.293026	0.394	0.515	6.7148e-22
B cell	Gm42031	0.250851	0.284	0.28	1.03193e-21
B cell	Hnrnpa3	0.262065	0.809	0.858	1.46573e-21
B cell	Ube2d3	0.263583	0.908	0.961	8.33537e-21
B cell	Zfp207	0.300295	0.426	0.564	1.15653e-20
B cell	Snx9	0.289309	0.305	0.44	1.31733e-20
B cell	Rnf4	0.29029	0.332	0.476	1.53069e-20
B cell	Zc3h18	0.259131	0.24	0.345	1.56664e-20
B cell	Arid1b	0.264216	0.286	0.404	1.93785e-20
B cell	Cdc73	0.283308	0.277	0.388	2.17611e-20
B cell	Csnk2a1	0.251455	0.26	0.368	2.32464e-20
B cell	Pum2	0.300117	0.545	0.693	2.62153e-20
B cell	Tax1bp1	0.251793	0.759	0.854	6.68886e-20
B cell	BC005624	0.278476	0.348	0.488	8.92405e-20
B cell	Rock2	0.308185	0.494	0.629	1.58389e-19
B cell	Hnrnpd	0.292506	0.549	0.669	5.09704e-19
B cell	Nktr	0.28296	0.722	0.834	5.42362e-19
B cell	Adss	0.277408	0.302	0.416	5.4932e-19
B cell	Prpf8	0.252675	0.29	0.411	5.75272e-19
B cell	Stk38	0.289455	0.343	0.47	1.04911e-18
B cell	Fmr1	0.280366	0.288	0.393	1.5542e-18
B cell	Per1	0.282108	0.357	0.477	1.7007e-18
B cell	D10Wsu102e	0.293655	0.179	0.239	4.58452e-18
B cell	Smc4	0.257708	0.328	0.398	5.05032e-18
B cell	Pole4	0.288015	0.32	0.461	5.40625e-18
B cell	Tug1	0.26359	0.316	0.419	5.79697e-18
B cell	Dip2b	0.255533	0.282	0.39	8.09964e-18
B cell	Bod1l	0.343231	0.379	0.531	9.52537e-18
B cell	Uvrag	0.283132	0.403	0.537	1.21122e-17
B cell	Pdzd8	0.251596	0.291	0.376	1.76032e-17
B cell	Cyth1	0.314108	0.405	0.547	2.0653e-17
B cell	Baz2a	0.27437	0.298	0.426	3.80726e-17
B cell	Apc	0.276395	0.277	0.402	5.17606e-17
B cell	Rtf1	0.298661	0.354	0.509	7.17229e-17
B cell	Rc3h1	0.275197	0.344	0.473	7.52387e-17
B cell	Nfat5	0.272624	0.553	0.66	8.15978e-17
B cell	Zc3h7a	0.279213	0.438	0.568	9.42337e-17
B cell	2310035C23Rik	0.253523	0.25	0.356	1.27788e-16
B cell	Csnk1g1	0.251446	0.212	0.301	1.36594e-16
B cell	Sla	0.289863	0.361	0.489	1.54106e-16
B cell	Yme1l1	0.279543	0.335	0.477	1.64054e-16
B cell	Ppp4r3b	0.276796	0.39	0.526	2.54192e-16
B cell	Dnttip2	0.258213	0.279	0.407	3.08116e-16
B cell	Srrm1	0.297169	0.571	0.719	3.28022e-16
B cell	Bmt2	0.257808	0.256	0.36	3.57543e-16
B cell	Gxylt1	0.26359	0.253	0.356	4.08188e-16
B cell	Pura	0.298686	0.338	0.488	9.13981e-16
B cell	Ppp6r3	0.253827	0.312	0.443	9.38747e-16
B cell	Nucks1	0.267026	0.451	0.569	1.00892e-15
B cell	Ube3a	0.332337	0.414	0.576	1.04731e-15
B cell	Nsa2	0.281904	0.665	0.76	4.05229e-15
B cell	Srsf6	0.287327	0.448	0.604	4.3689e-15
B cell	Fbxl3	0.261811	0.319	0.446	4.9173e-15
B cell	Fam168b	0.257391	0.341	0.488	6.23007e-15
B cell	Uhrf2	0.282864	0.435	0.546	8.90313e-15
B cell	Purb	0.299749	0.571	0.721	1.43136e-14
B cell	Mllt10	0.260378	0.285	0.412	1.48908e-14
B cell	Sptan1	0.260487	0.335	0.469	2.76459e-14
B cell	Nr4a1	0.25462	0.749	0.805	4.67788e-14
B cell	Usp16	0.256784	0.323	0.452	6.06244e-14
B cell	Tnks2	0.262655	0.343	0.492	6.47309e-14
B cell	Arcn1	0.296463	0.407	0.568	6.77088e-14
B cell	Atf4	0.269368	0.609	0.752	8.73286e-14
B cell	Btbd7	0.267356	0.305	0.434	8.86038e-14
B cell	Trpm7	0.286348	0.344	0.493	1.43304e-13
B cell	Dock10	0.297002	0.532	0.667	2.45209e-13
B cell	Ankhd1	0.264966	0.324	0.461	3.27319e-13
B cell	Herpud1	0.257725	0.395	0.487	3.47866e-13
B cell	Syf2	0.27812	0.46	0.635	4.91498e-13
B cell	Cr1l	0.296097	0.337	0.503	5.35578e-13
B cell	Thoc2	0.281764	0.402	0.561	6.53975e-13
B cell	Pcm1	0.273	0.278	0.415	7.62714e-13
B cell	Cop1	0.277381	0.353	0.511	4.24907e-12
B cell	Zbtb7a	0.287121	0.465	0.627	7.37115e-12
B cell	Herc1	0.26654	0.395	0.547	2.42375e-11
B cell	Mapk1	0.282374	0.423	0.598	2.98516e-11
B cell	Nup98	0.276556	0.423	0.588	3.93634e-11
B cell	Lsm14a	0.255481	0.355	0.518	4.3559e-11
B cell	Rest	0.267503	0.309	0.443	6.62446e-11
B cell	Dad1	0.269236	0.602	0.736	1.28419e-10
B cell	Smc3	0.256657	0.317	0.458	1.6385e-10
B cell	Tpp2	0.28347	0.405	0.572	1.90173e-10
B cell	Ddx3y	0.254669	0.471	0.606	3.34421e-10
B cell	Pik3ca	0.256642	0.275	0.408	3.91425e-10
B cell	Jarid2	0.263729	0.443	0.571	4.75594e-10
B cell	Snu13	0.262379	0.49	0.65	5.33562e-10
B cell	Arl5b	0.286174	0.318	0.427	9.26788e-10
B cell	Baz1a	0.276829	0.476	0.628	9.2704e-10
B cell	Nop10	0.277836	0.408	0.574	1.09996e-09
B cell	Csk	0.26763	0.47	0.64	2.26768e-09
B cell	Hivep2	0.25149	0.359	0.495	2.73651e-09
B cell	Ppm1a	0.252145	0.328	0.493	3.07051e-09
B cell	Rab21	0.26687	0.535	0.701	4.90726e-09
B cell	Eif2s2	0.286615	0.563	0.705	1.76975e-08
B cell	Yy1	0.26457	0.5	0.678	2.2027e-08
B cell	Sfr1	0.283283	0.497	0.674	3.28657e-06
B cell	Cct2	0.254577	0.487	0.649	6.53031e-06
B cell	Chd4	0.251039	0.641	0.786	9.68004e-06
B cell	Llph	0.250917	0.405	0.579	0.000208928
B cell	Usp9x	0.265772	0.453	0.644	0.00154574
B cell	Sypl	0.257169	0.421	0.613	0.00323024
Cd209a DC	Cd209a	1.90185	0.658	0.022	0
Cd209a DC	H2-Ab1	1.31131	0.975	0.659	0
Cd209a DC	H2-Eb1	1.25645	0.963	0.619	0
Cd209a DC	H2-Aa	1.23443	0.972	0.637	0
Cd209a DC	Tnip3	1.19888	0.712	0.198	0
Cd209a DC	H2-DMb1	1.15153	0.972	0.439	0
Cd209a DC	Cd74	1.12092	0.996	0.845	0
Cd209a DC	Klrd1	1.07494	0.629	0.061	0
Cd209a DC	Napsa	1.03494	0.925	0.326	0
Cd209a DC	S100a4	0.996144	0.965	0.491	0
Cd209a DC	Clec10a	0.96574	0.655	0.162	0
Cd209a DC	H2-DMa	0.898206	0.982	0.569	0
Cd209a DC	Gm2a	0.808063	0.989	0.763	0
Cd209a DC	Olfm1	0.752454	0.829	0.27	0
Cd209a DC	H2afy	0.747552	0.983	0.711	0
Cd209a DC	Syngr2	0.737974	0.956	0.608	0
Cd209a DC	Plbd1	0.725944	0.943	0.455	0
Cd209a DC	Lsp1	0.715674	0.989	0.767	0
Cd209a DC	Cbfa2t3	0.666105	0.767	0.201	0
Cd209a DC	Flt3	0.411828	0.491	0.029	0
Cd209a DC	Ddr1	0.259905	0.337	0.006	0
Cd209a DC	Itgb7	0.618232	0.734	0.175	2.7716e-303
Cd209a DC	Plscr1	0.598027	0.687	0.22	8.02975e-291
Cd209a DC	Rps11	0.446419	0.999	0.916	4.08972e-284
Cd209a DC	Kmo	0.39548	0.525	0.061	2.64149e-281
Cd209a DC	Itgax	0.544223	0.726	0.189	6.82881e-278
Cd209a DC	Rpsa	0.446673	0.999	0.907	1.0225e-260
Cd209a DC	Gpr171	0.637066	0.663	0.13	2.51023e-257
Cd209a DC	Dpp4	0.378645	0.53	0.049	2.68758e-257
Cd209a DC	Cd7	0.807262	0.35	0.026	4.88691e-251
Cd209a DC	Ctnnd2	0.302959	0.412	0.046	3.84842e-248
Cd209a DC	Spint1	0.416015	0.48	0.067	8.86363e-247
Cd209a DC	Ccr2	0.686618	0.928	0.443	5.30926e-239
Cd209a DC	Avpi1	0.455988	0.56	0.147	4.32687e-235
Cd209a DC	Rpl13	0.395409	0.999	0.934	5.54296e-235
Cd209a DC	Grasp	0.54651	0.564	0.138	1.10112e-232
Cd209a DC	H2afz	0.545393	0.997	0.854	2.31032e-231
Cd209a DC	Cd209d	0.402488	0.171	0.002	2.62641e-223
Cd209a DC	Rps9	0.346064	0.999	0.981	3.26085e-223
Cd209a DC	Rps27a	0.340674	0.999	0.957	4.18395e-222
Cd209a DC	Rpl18	0.382312	0.999	0.923	7.39677e-222
Cd209a DC	Ciita	0.545749	0.709	0.171	1.54346e-221
Cd209a DC	Rpl14	0.398917	0.995	0.86	5.27909e-215
Cd209a DC	Crip1	0.738197	0.99	0.79	1.10205e-213
Cd209a DC	Tspan13	0.521787	0.814	0.351	3.99899e-207
Cd209a DC	Rpl8	0.354727	1	0.928	3.68984e-204
Cd209a DC	Rps4x	0.369444	0.997	0.894	1.40301e-201
Cd209a DC	Rplp0	0.375327	0.997	0.928	5.92969e-200
Cd209a DC	Bri3bp	0.328908	0.616	0.147	2.42406e-198
Cd209a DC	Ybx3	0.483816	0.821	0.425	3.93643e-196
Cd209a DC	Traf1	0.546532	0.815	0.323	4.25451e-195
Cd209a DC	Rps3a1	0.332977	0.999	0.942	1.51738e-193
Cd209a DC	Rps6	0.376219	0.993	0.886	2.33794e-191
Cd209a DC	Rpl15	0.3578	0.995	0.89	1.30262e-189
Cd209a DC	Rpl28	0.364309	0.993	0.909	7.7653e-189
Cd209a DC	Itpr1	0.426924	0.691	0.216	2.53801e-188
Cd209a DC	Klrb1b	0.341269	0.39	0.028	1.79917e-187
Cd209a DC	Rack1	0.335242	1	0.883	7.04577e-186
Cd209a DC	Smdt1	0.403749	0.962	0.722	4.82048e-181
Cd209a DC	Rps18	0.362039	0.996	0.874	1.59402e-179
Cd209a DC	Rps16	0.316504	0.999	0.954	2.02173e-176
Cd209a DC	Etv3	0.580947	0.848	0.514	2.46057e-176
Cd209a DC	Rpl4	0.357715	0.99	0.841	3.94387e-175
Cd209a DC	Fyn	0.407612	0.734	0.284	6.24445e-175
Cd209a DC	Zbtb18	0.362833	0.573	0.186	1.00415e-173
Cd209a DC	H2-Oa	0.401675	0.446	0.054	1.13878e-171
Cd209a DC	Fxyd5	0.422569	0.995	0.924	2.97112e-170
Cd209a DC	Rps7	0.343016	0.996	0.904	9.40265e-169
Cd209a DC	Bhlhe40	0.490212	0.914	0.511	4.70507e-165
Cd209a DC	Rps8	0.30365	0.999	0.933	5.22624e-165
Cd209a DC	Rps10	0.298269	1	0.938	7.95451e-163
Cd209a DC	Prcp	0.369358	0.924	0.601	7.33839e-159
Cd209a DC	Rps2	0.335452	0.995	0.913	1.14109e-158
Cd209a DC	Ckb	0.48999	0.889	0.566	1.06175e-157
Cd209a DC	Rpl10a	0.317593	0.997	0.861	3.97893e-154
Cd209a DC	Rpl7a	0.31229	0.993	0.872	2.39325e-153
Cd209a DC	Rpl10	0.310539	0.997	0.944	3.29605e-153
Cd209a DC	Tmsb10	0.478334	0.99	0.798	6.08949e-153
Cd209a DC	Rpl19	0.297637	0.999	0.926	7.33356e-153
Cd209a DC	Eef1a1	0.269895	1	0.967	3.3974e-152
Cd209a DC	Cytip	0.461165	0.954	0.669	5.74937e-152
Cd209a DC	Rps25	0.284659	0.997	0.921	9.29095e-151
Cd209a DC	Atox1	0.413773	0.98	0.815	8.14477e-150
Cd209a DC	Rps5	0.305105	0.997	0.905	4.79043e-149
Cd209a DC	Tspo	0.390877	0.982	0.82	5.98506e-149
Cd209a DC	Btf3	0.298283	0.988	0.879	1.74498e-147
Cd209a DC	1700025G04Rik	0.327253	0.661	0.252	5.88001e-147
Cd209a DC	Rps3	0.298251	0.995	0.927	1.74708e-146
Cd209a DC	Map4k1	0.284051	0.477	0.11	2.29927e-146
Cd209a DC	Ass1	0.471589	0.56	0.173	2.47993e-146
Cd209a DC	Fam49b	0.351192	0.991	0.896	4.7471e-146
Cd209a DC	Lsr	0.278441	0.49	0.141	1.03264e-144
Cd209a DC	Ccnd1	0.493207	0.725	0.32	3.15531e-143
Cd209a DC	Rbm3	0.377183	0.981	0.83	1.12318e-142
Cd209a DC	Tnfsf9	0.590438	0.685	0.284	3.8443e-142
Cd209a DC	Rpl6	0.297158	0.997	0.893	4.14394e-142
Cd209a DC	Rpl9	0.276912	0.998	0.946	1.53526e-141
Cd209a DC	Pmaip1	0.482331	0.761	0.361	1.65002e-141
Cd209a DC	Malt1	0.599355	0.829	0.486	8.65885e-141
Cd209a DC	Naca	0.304221	0.988	0.861	1.47493e-140
Cd209a DC	Rpl3	0.298171	0.997	0.868	7.95024e-139
Cd209a DC	Hnrnpa1	0.342165	0.956	0.688	1.44513e-138
Cd209a DC	Rpl24	0.278674	0.997	0.899	1.60509e-138
Cd209a DC	Mrpl52	0.345125	0.939	0.64	2.1099e-138
Cd209a DC	Rpl23a	0.274708	0.997	0.889	1.03145e-137
Cd209a DC	Rpl7	0.270579	0.997	0.899	1.66628e-137
Cd209a DC	Vim	0.439718	0.992	0.848	4.21674e-137
Cd209a DC	Eef1g	0.324144	0.969	0.756	1.61405e-135
Cd209a DC	Agpat4	0.335207	0.745	0.324	7.56491e-133
Cd209a DC	Rpl11	0.279924	0.995	0.897	1.13024e-132
Cd209a DC	Cdh1	0.27035	0.277	0.031	1.57344e-132
Cd209a DC	Hsp90ab1	0.312027	0.998	0.892	1.58872e-132
Cd209a DC	Nfkb1	0.427648	0.952	0.726	1.91367e-132
Cd209a DC	Eef1b2	0.29764	0.994	0.861	2.78291e-132
Cd209a DC	Pip4k2a	0.329557	0.914	0.615	2.99824e-132
Cd209a DC	P2ry10	0.385935	0.58	0.104	5.09297e-131
Cd209a DC	Rpl21	0.277982	0.998	0.913	2.03388e-130
Cd209a DC	Ccdc88a	0.387435	0.824	0.46	4.12141e-130
Cd209a DC	Eps8	0.438714	0.835	0.483	7.40617e-130
Cd209a DC	Jarid2	0.354699	0.9	0.549	1.49587e-129
Cd209a DC	Pkib	0.388926	0.668	0.319	3.01366e-129
Cd209a DC	Rps13	0.261058	0.997	0.93	1.32225e-128
Cd209a DC	Rpl23	0.252866	1	0.955	2.13386e-128
Cd209a DC	Rpl27a	0.250957	0.999	0.935	4.09627e-128
Cd209a DC	Rpl17	0.268403	0.996	0.929	9.65581e-128
Cd209a DC	Fbl	0.32189	0.842	0.489	2.36631e-127
Cd209a DC	Psma7	0.331885	0.962	0.73	3.24377e-127
Cd209a DC	Rpl32	0.280545	0.997	0.904	8.03226e-127
Cd209a DC	Slc38a1	0.370924	0.908	0.585	1.54655e-126
Cd209a DC	Pmvk	0.290564	0.539	0.203	1.6279e-126
Cd209a DC	Grk3	0.30572	0.617	0.205	1.16759e-125
Cd209a DC	Casp6	0.281881	0.573	0.224	2.87693e-125
Cd209a DC	Rps19	0.258966	0.997	0.894	3.7229e-125
Cd209a DC	Rps23	0.251611	0.997	0.896	1.98954e-124
Cd209a DC	S100a6	0.26601	0.99	0.736	2.62104e-124
Cd209a DC	Zmiz2	0.27748	0.731	0.348	5.47548e-124
Cd209a DC	Cfp	0.403602	0.901	0.606	6.63411e-124
Cd209a DC	Rpl26	0.266714	0.996	0.911	1.01199e-123
Cd209a DC	Vrk1	0.320884	0.632	0.262	1.17571e-123
Cd209a DC	Rpl39	0.295504	0.999	0.913	1.78702e-123
Cd209a DC	Tkt	0.317255	0.965	0.699	2.03328e-122
Cd209a DC	Psmb8	0.329602	0.953	0.741	5.46369e-122
Cd209a DC	Tmem176a	0.492978	0.816	0.472	9.12315e-122
Cd209a DC	Rpl30	0.250311	0.999	0.918	1.4617e-121
Cd209a DC	Rnase6	0.336027	0.496	0.139	7.57012e-121
Cd209a DC	Sub1	0.351524	0.986	0.86	1.4211e-120
Cd209a DC	Bcl11a	0.406657	0.415	0.07	1.45537e-120
Cd209a DC	Pitpna	0.329928	0.98	0.834	2.10811e-120
Cd209a DC	Eif3f	0.28945	0.977	0.787	3.57086e-120
Cd209a DC	Tiam1	0.288675	0.49	0.145	4.21847e-119
Cd209a DC	Dock10	0.340193	0.919	0.648	7.65533e-119
Cd209a DC	Rpl12	0.252687	0.996	0.881	3.34407e-118
Cd209a DC	Myo1g	0.316783	0.765	0.399	1.64327e-117
Cd209a DC	Ikbkb	0.331476	0.9	0.605	2.21503e-117
Cd209a DC	Rnh1	0.367891	0.915	0.631	1.29486e-115
Cd209a DC	Eif3k	0.278699	0.955	0.744	3.64672e-115
Cd209a DC	Rpl18a	0.264755	0.997	0.93	1.00564e-114
Cd209a DC	Sh3bgrl3	0.266801	0.997	0.935	1.17745e-114
Cd209a DC	Ifitm1	0.631306	0.643	0.276	1.88139e-112
Cd209a DC	Ifitm3	0.410497	0.986	0.872	1.53437e-111
Cd209a DC	Naga	0.289696	0.651	0.306	2.42984e-111
Cd209a DC	Clec4b1	0.384365	0.425	0.141	1.85541e-110
Cd209a DC	Dapp1	0.305294	0.763	0.371	1.66473e-109
Cd209a DC	Tagln2	0.39459	0.978	0.786	2.70737e-109
Cd209a DC	Cd52	0.335236	0.991	0.942	4.11925e-109
Cd209a DC	S100a10	0.398546	0.96	0.709	7.3764e-107
Cd209a DC	Mbtd1	0.334763	0.762	0.398	1.17347e-106
Cd209a DC	Nr4a3	0.436235	0.779	0.457	1.75797e-106
Cd209a DC	Cyth4	0.294529	0.962	0.763	2.33974e-106
Cd209a DC	Slk	0.314972	0.899	0.602	1.44303e-104
Cd209a DC	Fh1	0.271534	0.598	0.28	1.75376e-104
Cd209a DC	Map3k14	0.302782	0.556	0.212	1.91204e-104
Cd209a DC	Ms4a4c	0.44926	0.762	0.369	1.85261e-102
Cd209a DC	Coro1a	0.289434	0.993	0.929	1.96049e-102
Cd209a DC	Eif3e	0.265718	0.95	0.706	5.70244e-102
Cd209a DC	Nap1l1	0.269526	0.955	0.706	5.10962e-101
Cd209a DC	Atp5c1	0.257252	0.96	0.731	1.37434e-100
Cd209a DC	Ywhah	0.309694	0.951	0.745	3.5374e-100
Cd209a DC	Trappc5	0.262215	0.626	0.269	6.60505e-99
Cd209a DC	Eif3i	0.255967	0.886	0.596	9.02046e-99
Cd209a DC	Gpr132	0.316872	0.771	0.405	5.0224e-98
Cd209a DC	Runx3	0.312946	0.843	0.518	1.08306e-96
Cd209a DC	Tmem173	0.257678	0.687	0.355	1.42606e-96
Cd209a DC	Map4k4	0.373713	0.895	0.67	1.62456e-96
Cd209a DC	Plac8	0.549265	0.644	0.315	2.85164e-96
Cd209a DC	Coro2a	0.264042	0.652	0.274	3.32083e-95
Cd209a DC	Ndufa6	0.264642	0.926	0.686	7.30591e-94
Cd209a DC	Uck2	0.302941	0.562	0.189	1.9376e-93
Cd209a DC	Rin3	0.265735	0.773	0.386	1.29226e-92
Cd209a DC	H2-DMb2	0.326779	0.438	0.086	1.30146e-92
Cd209a DC	Ssr4	0.259451	0.946	0.724	1.64589e-91
Cd209a DC	Nr4a2	0.381749	0.788	0.457	3.96804e-91
Cd209a DC	Sec61b	0.280833	0.972	0.812	1.66115e-90
Cd209a DC	Cnn2	0.260717	0.853	0.525	4.84598e-90
Cd209a DC	Hspa8	0.251899	0.999	0.942	6.92445e-90
Cd209a DC	Ccdc12	0.26272	0.924	0.682	4.27529e-89
Cd209a DC	Baz1a	0.265251	0.901	0.607	1.01201e-88
Cd209a DC	Ccnd2	0.374503	0.654	0.258	1.39919e-88
Cd209a DC	Psma4	0.252713	0.91	0.621	1.17103e-87
Cd209a DC	Rel	0.342014	0.954	0.803	2.35855e-87
Cd209a DC	Emb	0.257759	0.881	0.515	1.07874e-86
Cd209a DC	Pvr	0.262649	0.684	0.361	1.33785e-86
Cd209a DC	Cysltr1	0.299523	0.761	0.449	8.74285e-86
Cd209a DC	Set	0.254146	0.954	0.751	1.09512e-85
Cd209a DC	Srebf2	0.250953	0.703	0.342	1.24466e-85
Cd209a DC	Mdh2	0.29946	0.876	0.613	1.55051e-84
Cd209a DC	Pycard	0.295784	0.876	0.613	1.5743e-84
Cd209a DC	Fdps	0.314366	0.367	0.158	4.23362e-84
Cd209a DC	Cd2ap	0.274979	0.78	0.468	6.50903e-84
Cd209a DC	Ifitm2	0.315803	0.986	0.885	2.60564e-82
Cd209a DC	Actb	0.258916	1	1	1.3921e-80
Cd209a DC	Uvrag	0.262658	0.822	0.516	1.6753e-80
Cd209a DC	Tbc1d4	0.465941	0.397	0.18	1.30359e-79
Cd209a DC	Gan	0.266054	0.498	0.209	2.56719e-78
Cd209a DC	Mcub	0.258131	0.785	0.492	5.93529e-77
Cd209a DC	Trps1	0.256363	0.92	0.681	6.59104e-77
Cd209a DC	Ccnd3	0.273132	0.749	0.407	6.91986e-77
Cd209a DC	Kcnn4	0.250402	0.567	0.266	1.31203e-76
Cd209a DC	Spag9	0.252444	0.98	0.841	3.13908e-76
Cd209a DC	Timp1	0.365647	0.334	0.119	4.90645e-75
Cd209a DC	Dnajb14	0.279471	0.772	0.475	9.52211e-75
Cd209a DC	F11r	0.26054	0.534	0.235	1.0244e-74
Cd209a DC	Ahr	0.266984	0.584	0.271	3.1495e-71
Cd209a DC	Cd300a	0.28295	0.853	0.606	5.81475e-71
Cd209a DC	AA467197	0.737462	0.58	0.283	6.29418e-70
Cd209a DC	Stap1	0.271554	0.83	0.523	5.93034e-69
Cd209a DC	Cyp51	0.279529	0.384	0.159	9.26448e-68
Cd209a DC	Tmem176b	0.314844	0.831	0.53	3.77633e-67
Cd209a DC	Pfkp	0.276497	0.828	0.49	6.82551e-67
Cd209a DC	Ly6a	0.518968	0.481	0.205	2.31643e-64
Cd209a DC	Cldnd1	0.265648	0.685	0.403	4.19453e-64
Cd209a DC	Slamf9	0.266365	0.741	0.434	5.37404e-60
Cd209a DC	Ccr5	0.256724	0.885	0.63	6.20266e-60
Cd209a DC	Ldlr	0.253783	0.532	0.259	1.12162e-56
Cd209a DC	St8sia4	0.356913	0.741	0.508	1.87627e-54
Cd209a DC	Ifitm6	0.260882	0.55	0.207	3.23447e-50
Cd209a DC	Mmp12	0.530411	0.271	0.124	1.84232e-36
Cd209a DC	Bst2	0.263735	0.924	0.712	2.22558e-36
Cd209a DC	Mgl2	0.456914	0.407	0.204	1.00261e-35
ILC2	Rora	2.84909	0.99	0.181	1.29823e-214
ILC2	Gata3	2.37957	0.971	0.017	4.66167e-199
ILC2	Il1rl1	2.29947	0.981	0.073	5.46872e-173
ILC2	Il2ra	1.94154	0.905	0.023	5.06237e-151
ILC2	Ptpn13	1.47616	0.705	0.003	1.22483e-138
ILC2	Nrip1	1.96081	0.981	0.489	9.61013e-134
ILC2	Pard3	0.837829	0.562	0.001	1.25299e-120
ILC2	Lmo4	1.91457	0.924	0.397	5.44991e-119
ILC2	Nfkb1	1.77719	1	0.735	1.51692e-114
ILC2	Itk	1.76218	0.914	0.035	1.39543e-112
ILC2	Hs3st1	1.72522	0.724	0.019	4.86468e-107
ILC2	Calca	1.92221	0.476	0.002	8.83034e-100
ILC2	Nrgn	1.32395	0.562	0.004	1.13664e-99
ILC2	Inpp4b	1.41211	0.838	0.151	3.13132e-90
ILC2	Csf2	1.4539	0.448	0.001	6.70815e-90
ILC2	Cxcr6	1.39999	0.59	0.008	1.35046e-88
ILC2	Ctla2a	2.6606	0.829	0.122	3.66402e-87
ILC2	Furin	1.70937	0.943	0.636	6.42255e-86
ILC2	Tnfsf11	1.21928	0.476	0.003	1.9932e-83
ILC2	Emb	1.62474	1	0.529	1.6005e-79
ILC2	Tmem64	1.39478	0.848	0.139	1.43586e-77
ILC2	Ar	0.826178	0.552	0.006	5.12529e-74
ILC2	Tnfrsf18	1.23722	0.733	0.043	4.66998e-73
ILC2	Rplp1	0.88876	1	0.942	4.49075e-72
ILC2	Il7r	1.49263	0.933	0.237	4.74972e-69
ILC2	Dach2	0.559277	0.333	0	9.36751e-69
ILC2	Ccr8	0.488658	0.333	0	1.89648e-66
ILC2	Fosb	1.34623	0.99	0.805	1.27526e-63
ILC2	Ccdc184	0.556771	0.352	0.001	1.35873e-62
ILC2	Fam102a	1.03632	0.724	0.069	1.84123e-60
ILC2	Bcl11b	1.13336	0.676	0.022	1.9349e-59
ILC2	Rnf128	1.20808	0.724	0.167	2.98817e-59
ILC2	Areg	2.19215	0.667	0.062	3.96866e-57
ILC2	Skap1	1.00997	0.743	0.037	1.36593e-55
ILC2	Eprs	1.52451	0.876	0.521	1.85099e-55
ILC2	Rab27b	0.884264	0.495	0.005	2.20049e-55
ILC2	Rgs2	1.38399	0.952	0.761	7.6076e-54
ILC2	Hlf	0.587544	0.295	0.002	1.18449e-53
ILC2	Ern1	1.10706	0.61	0.188	5.34225e-53
ILC2	Aff4	1.07533	0.943	0.603	1.51972e-52
ILC2	Tnfaip3	1.1634	1	0.766	2.39562e-50
ILC2	Slain1	0.77139	0.514	0.018	1.45873e-49
ILC2	Tespa1	0.884195	0.61	0.028	1.01012e-47
ILC2	Il17rb	0.396703	0.286	0.002	9.14475e-47
ILC2	Gm20186	1.65162	0.743	0.157	2.3178e-46
ILC2	Tcrg-C1	0.583717	0.343	0.001	1.22595e-45
ILC2	Il5	1.13632	0.219	0	4.90263e-45
ILC2	Ccl1	0.778811	0.2	0	6.72817e-45
ILC2	Paxbp1	1.02548	0.771	0.349	3.39689e-44
ILC2	Kit	0.898318	0.533	0.025	6.51454e-44
ILC2	Icos	1.06793	0.562	0.02	7.37331e-43
ILC2	Vps37b	1.31872	0.952	0.467	2.45923e-41
ILC2	Sik1	0.973802	0.924	0.505	7.76286e-41
ILC2	Gimap3	1.02541	0.733	0.07	2.13024e-40
ILC2	Zfp36l1	1.04074	0.99	0.9	3.00627e-40
ILC2	Nr3c1	0.905462	0.943	0.645	3.49159e-40
ILC2	Klf5	0.741343	0.362	0.008	3.9308e-40
ILC2	Nedd4	0.73094	0.562	0.037	4.49614e-40
ILC2	Bzw2	0.808384	0.619	0.161	1.90105e-39
ILC2	Cd69	1.52445	0.829	0.283	1.27756e-38
ILC2	Ets1	1.08073	0.962	0.237	5.36406e-38
ILC2	Rpl5	0.700162	1	0.88	5.75698e-38
ILC2	Ppp1cc	0.804978	0.933	0.647	1.36693e-37
ILC2	4930523C07Rik	1.16601	0.867	0.317	1.7467e-37
ILC2	Ikzf3	0.99803	0.657	0.066	2.9521e-37
ILC2	Nabp1	1.14092	0.819	0.406	3.13165e-37
ILC2	Tspan13	0.934616	0.857	0.37	6.15757e-37
ILC2	Rpl12	0.797152	0.99	0.885	5.11803e-36
ILC2	Rps24	0.699986	0.99	0.943	1.58834e-35
ILC2	Bmp7	0.275533	0.21	0.001	3.34999e-35
ILC2	Elovl5	0.802814	0.619	0.255	1.40749e-34
ILC2	Il2rg	0.93228	0.895	0.436	1.71904e-34
ILC2	Rps18	0.679632	0.99	0.879	2.75789e-34
ILC2	Trbc1	0.964706	0.629	0.037	1.08275e-33
ILC2	Pdcd4	0.909574	0.829	0.315	1.21049e-33
ILC2	Podnl1	0.414672	0.257	0.002	1.36869e-33
ILC2	H2-Q7	0.90936	0.905	0.439	7.06774e-33
ILC2	Bhlhe40	1.13341	0.895	0.527	1.10586e-32
ILC2	Rps6	0.617179	1	0.89	1.33939e-32
ILC2	2020-09-01	0.844409	0.724	0.088	4.10515e-32
ILC2	Klrg1	0.667553	0.429	0.011	5.84184e-32
ILC2	Ramp3	0.924327	0.4	0.03	5.85316e-32
ILC2	Trbc2	0.901985	0.667	0.04	1.03894e-31
ILC2	Itgb3	0.674268	0.419	0.021	1.05529e-31
ILC2	Aebp2	0.892188	0.771	0.401	1.3039e-31
ILC2	Nr4a1	0.886812	0.99	0.801	1.73041e-31
ILC2	Zc3hav1	0.887923	0.924	0.638	1.9456e-31
ILC2	Man2a2	1.12692	0.676	0.326	7.51254e-31
ILC2	Rpl23	0.538119	1	0.956	7.91405e-31
ILC2	Rpl21	0.613087	1	0.916	1.69319e-30
ILC2	Ramp1	0.724601	0.705	0.276	2.07899e-30
ILC2	Ptgir	0.502911	0.352	0.021	2.08841e-30
ILC2	Npnt	0.261197	0.181	0.001	2.97014e-30
ILC2	Rps21	0.764568	0.99	0.907	4.72557e-30
ILC2	Cish	0.915911	0.79	0.187	5.55817e-30
ILC2	Rpl13	0.59357	1	0.937	6.56766e-30
ILC2	Prrc2c	0.755795	0.943	0.797	8.77081e-30
ILC2	Rps3a1	0.549013	1	0.944	9.35488e-30
ILC2	Ly6a	1.26887	0.771	0.215	9.6509e-30
ILC2	Rpsa	0.657228	1	0.91	1.18947e-29
ILC2	Rps10	0.554527	1	0.941	1.22161e-29
ILC2	Bcl2	0.880866	0.724	0.241	1.62542e-29
ILC2	Zcchc10	0.608528	0.505	0.109	1.6984e-29
ILC2	Dusp5	1.08225	0.933	0.562	2.34566e-29
ILC2	Rpl17	0.582268	1	0.931	2.55473e-29
ILC2	Socs2	0.803801	0.429	0.059	3.01505e-29
ILC2	Spry2	1.01938	0.648	0.134	3.70513e-29
ILC2	Il9r	0.468465	0.343	0.005	7.16392e-29
ILC2	Rps14	0.536196	0.99	0.936	1.11804e-28
ILC2	Rpl27a	0.544435	1	0.938	1.23655e-28
ILC2	Lat	0.649361	0.486	0.027	1.38919e-28
ILC2	Ccnd2	0.951896	0.79	0.274	3.76856e-28
ILC2	Rpl36	0.619114	1	0.883	8.97999e-28
ILC2	Rpl14	0.586971	1	0.865	1.18407e-27
ILC2	Dnaja1	1.10561	0.981	0.847	1.50318e-27
ILC2	Tnfrsf25	0.370079	0.295	0.008	3.36493e-27
ILC2	Rab4a	0.463429	0.305	0.05	3.56429e-27
ILC2	Ddx5	0.587518	0.99	0.99	5.91094e-27
ILC2	Olfr1259	0.287962	0.171	0	7.27297e-27
ILC2	Rps7	0.675946	0.981	0.908	9.21859e-27
ILC2	Cnot6l	0.819861	0.848	0.559	1.38681e-26
ILC2	Itgb7	0.833001	0.648	0.197	2.56394e-26
ILC2	Rpl39	0.65548	1	0.917	3.3644e-26
ILC2	Rpl30	0.560239	1	0.922	7.57817e-26
ILC2	Tnik	0.621951	0.495	0.03	9.09959e-26
ILC2	Rpl22l1	0.722522	0.981	0.782	9.21831e-26
ILC2	Rpl9	0.538032	0.99	0.948	1.37027e-25
ILC2	Jund	0.790211	0.99	0.971	1.65078e-25
ILC2	Rpl8	0.539827	1	0.931	1.65551e-25
ILC2	Pde7a	0.849464	0.676	0.218	2.36716e-25
ILC2	Chd3	0.703552	0.743	0.32	2.89452e-25
ILC2	Faah	0.539081	0.371	0.014	4.43219e-25
ILC2	Stat4	0.779355	0.657	0.134	8.39135e-25
ILC2	Fbxl21	0.252702	0.162	0.003	1.41661e-24
ILC2	Ahcyl2	0.697287	0.752	0.409	1.90982e-24
ILC2	Cd82	0.706142	0.733	0.297	2.07237e-24
ILC2	Thy1	0.622514	0.467	0.022	2.43999e-24
ILC2	Neurl3	0.954575	0.886	0.724	4.45589e-24
ILC2	Ythdc1	0.914476	0.829	0.662	5.14397e-24
ILC2	H2-K1	0.52148	1	0.965	1.25432e-23
ILC2	Cers4	0.658232	0.486	0.056	2.92645e-23
ILC2	Pdcd1	0.474221	0.219	0.006	3.95576e-23
ILC2	Zcchc11	0.726026	0.886	0.514	4.08717e-23
ILC2	Adora2a	0.618849	0.467	0.08	8.551e-23
ILC2	Rpl19	0.539411	0.981	0.929	1.91622e-22
ILC2	Dad1	0.839804	0.943	0.728	2.86167e-22
ILC2	Junb	0.585137	1	0.987	3.19792e-22
ILC2	Slc38a1	0.761312	0.895	0.598	3.85906e-22
ILC2	Mllt3	0.626174	0.476	0.109	4.67275e-22
ILC2	Zfp36l2	0.810087	0.971	0.854	7.05521e-22
ILC2	Tcrg-C4	0.300967	0.229	0.002	8.01552e-22
ILC2	Coro2a	0.619371	0.686	0.29	1.12832e-21
ILC2	Xlr4a	0.330406	0.257	0.025	1.26691e-21
ILC2	Spty2d1	0.917655	0.79	0.564	1.30214e-21
ILC2	Rpl23a	0.479771	1	0.893	2.19222e-21
ILC2	Ppp1r16b	0.796406	0.657	0.106	2.32195e-21
ILC2	Ypel2	0.531147	0.343	0.073	2.55296e-21
ILC2	Rps27	0.710582	0.99	0.948	3.53914e-21
ILC2	Camk4	0.504215	0.343	0.012	6.07582e-21
ILC2	Rps20	0.557411	0.99	0.904	7.7783e-21
ILC2	Srrm2	0.543206	0.981	0.889	1.2571e-20
ILC2	Nr4a3	1.01019	0.819	0.47	1.25942e-20
ILC2	Itgav	0.839986	0.79	0.551	1.45108e-20
ILC2	Camk2n1	0.562082	0.4	0.036	1.57502e-20
ILC2	Arhgap32	0.273884	0.152	0.008	2.71104e-20
ILC2	Ptprcap	0.74076	0.629	0.1	4.48184e-20
ILC2	Rps13	0.498105	0.99	0.932	5.24047e-20
ILC2	Rps3	0.494004	0.99	0.93	6.14247e-20
ILC2	Rplp2	0.550514	0.99	0.934	6.70241e-20
ILC2	Rps15	0.498941	0.99	0.892	7.45334e-20
ILC2	Rps15a	0.565519	0.99	0.909	9.14046e-20
ILC2	Mast4	0.56985	0.39	0.039	1.32264e-19
ILC2	Itpr2	0.594494	0.705	0.347	1.38979e-19
ILC2	Rcsd1	0.699945	0.752	0.409	3.07472e-19
ILC2	Padi2	0.538562	0.419	0.11	3.74264e-19
ILC2	4932438A13Rik	0.721831	0.829	0.498	4.31694e-19
ILC2	Rps5	0.50181	0.99	0.909	4.37846e-19
ILC2	Eef1b2	0.505606	0.99	0.866	4.42615e-19
ILC2	Klk8	0.385495	0.324	0.023	4.52736e-19
ILC2	Rack1	0.471464	0.99	0.887	4.69374e-19
ILC2	H2-Q6	0.667529	0.695	0.204	6.03675e-19
ILC2	Rps23	0.467562	1	0.9	6.21627e-19
ILC2	Dusp10	0.689749	0.514	0.122	8.12586e-19
ILC2	St6galnac3	0.448297	0.257	0.008	8.46321e-19
ILC2	Rpl32	0.482544	0.99	0.908	8.52182e-19
ILC2	Rpl36a	0.620329	0.971	0.832	1.16521e-18
ILC2	Spry1	0.400663	0.248	0.022	1.21087e-18
ILC2	Ipmk	0.806784	0.581	0.287	1.23054e-18
ILC2	Rpl37a	0.59986	0.99	0.919	1.44891e-18
ILC2	Rps16	0.467008	0.99	0.956	1.55162e-18
ILC2	Esyt2	0.615559	0.724	0.322	1.6948e-18
ILC2	Odc1	1.07802	0.686	0.466	1.88183e-18
ILC2	Ivns1abp	0.616257	0.79	0.489	2.44731e-18
ILC2	Sytl3	0.604891	0.486	0.031	4.73013e-18
ILC2	Rpl18a	0.488726	0.99	0.933	6.79132e-18
ILC2	Irs2	0.787362	0.733	0.468	1.31384e-17
ILC2	Fhl2	0.361717	0.229	0.012	1.36882e-17
ILC2	Isy1	0.691526	0.771	0.435	1.87259e-17
ILC2	Pitpnc1	0.64621	0.743	0.43	2.12731e-17
ILC2	Rpl3	0.484644	0.981	0.873	2.85232e-17
ILC2	Ltb	0.742933	0.743	0.177	3.30874e-17
ILC2	Znrf1	0.525027	0.648	0.298	4.76132e-17
ILC2	Gm26669	0.73544	0.724	0.367	4.92955e-17
ILC2	Trdv4	0.262408	0.229	0.002	8.29901e-17
ILC2	Tpt1	0.341923	1	0.998	8.30467e-17
ILC2	Rpl27	0.533742	0.971	0.796	9.84312e-17
ILC2	Ablim1	0.652529	0.571	0.095	1.2559e-16
ILC2	P2ry10	0.691694	0.581	0.123	2.6257e-16
ILC2	Prnp	0.582802	0.419	0.102	3.03691e-16
ILC2	Senp6	0.609237	0.752	0.485	3.28479e-16
ILC2	Prkcq	0.534201	0.362	0.032	7.03201e-16
ILC2	Rpl7	0.399378	1	0.903	7.24172e-16
ILC2	Hcst	0.689115	0.705	0.359	9.41102e-16
ILC2	Rpl10a	0.455601	0.99	0.867	9.96315e-16
ILC2	Rpl38	0.617034	0.981	0.899	1.0889e-15
ILC2	Zap70	0.358185	0.352	0.019	2.12178e-15
ILC2	Cnbp	0.497256	0.962	0.79	2.53494e-15
ILC2	Plod2	0.34247	0.248	0.01	3.09575e-15
ILC2	Tecpr1	0.637361	0.581	0.246	3.32651e-15
ILC2	Rps19	0.469912	0.99	0.899	3.5333e-15
ILC2	Il27ra	0.430978	0.286	0.026	3.87781e-15
ILC2	Nmt2	0.528889	0.514	0.199	5.05031e-15
ILC2	Fosl2	0.657867	0.952	0.801	5.06915e-15
ILC2	Rpl4	0.490677	0.99	0.847	5.14381e-15
ILC2	Hes1	0.972827	0.381	0.118	5.24497e-15
ILC2	Irf2bp2	0.526562	0.962	0.851	5.35769e-15
ILC2	Rps2	0.42271	1	0.917	6.48742e-15
ILC2	Eef2	0.447677	0.99	0.883	9.13065e-15
ILC2	Il2rb	0.636902	0.562	0.047	1.23493e-14
ILC2	Cuedc1	0.359073	0.314	0.032	1.52893e-14
ILC2	Slc25a36	0.580773	0.705	0.423	2.09705e-14
ILC2	Ppp1r15a	0.585306	0.952	0.847	2.18002e-14
ILC2	Rpl18	0.421566	1	0.926	2.37314e-14
ILC2	F2r	0.395228	0.257	0.014	2.48435e-14
ILC2	Il13	0.545379	0.124	0.001	2.5192e-14
ILC2	Aak1	0.539097	0.552	0.242	3.30435e-14
ILC2	Arl5a	0.503024	0.571	0.307	4.15313e-14
ILC2	Nop53	0.592161	0.838	0.631	6.89666e-14
ILC2	D16Ertd472e	0.636432	0.619	0.252	7.99599e-14
ILC2	Kmt2a	0.555704	0.771	0.487	9.16382e-14
ILC2	Samsn1	0.625736	0.933	0.555	9.97711e-14
ILC2	Rps4x	0.432655	0.99	0.898	1.1658e-13
ILC2	Sh2d2a	0.563493	0.457	0.043	1.35217e-13
ILC2	Appl1	0.528627	0.629	0.361	1.39105e-13
ILC2	Zbtb10	0.537137	0.543	0.166	1.5558e-13
ILC2	Tob2	0.636588	0.857	0.669	1.81913e-13
ILC2	Ncor1	0.5179	0.905	0.76	2.2872e-13
ILC2	Eef1a1	0.345874	1	0.968	2.35551e-13
ILC2	Cdk11b	0.596178	0.762	0.543	4.56365e-13
ILC2	Slc7a1	0.575232	0.486	0.209	5.08921e-13
ILC2	Tmem158	0.259545	0.2	0.024	5.42379e-13
ILC2	Atp2b4	0.640677	0.543	0.222	5.59079e-13
ILC2	Rps9	0.331097	1	0.982	6.25811e-13
ILC2	Gimap5	0.520837	0.371	0.048	8.4434e-13
ILC2	Hilpda	0.782234	0.857	0.476	8.88879e-13
ILC2	Rpl34	0.428116	0.99	0.92	1.00054e-12
ILC2	Rps27rt	0.506385	0.771	0.475	1.26957e-12
ILC2	2020-09-11	0.566459	0.695	0.38	1.56626e-12
ILC2	Unc45a	0.508549	0.467	0.181	1.89541e-12
ILC2	Elf1	0.639001	0.781	0.628	2.123e-12
ILC2	Hspa8	0.48998	1	0.944	2.30427e-12
ILC2	Epcam	0.375926	0.143	0.011	2.69928e-12
ILC2	Krt83	0.447144	0.2	0.005	3.40797e-12
ILC2	Spcs3	0.542072	0.619	0.408	3.81163e-12
ILC2	Rpl15	0.39126	1	0.894	3.86295e-12
ILC2	Rps11	0.371444	0.99	0.919	5.19472e-12
ILC2	Acvr2a	0.440056	0.343	0.128	5.7999e-12
ILC2	Klf4	0.742315	0.943	0.741	7.33842e-12
ILC2	Mns1	0.291827	0.19	0.022	8.41124e-12
ILC2	Slc25a3	0.50883	0.962	0.867	8.67426e-12
ILC2	Rbl2	0.435544	0.543	0.247	1.16998e-11
ILC2	Gadd45b	0.593803	0.943	0.782	1.2411e-11
ILC2	Hsp90ab1	0.416494	1	0.896	1.66505e-11
ILC2	Apaf1	0.50346	0.638	0.37	2.11257e-11
ILC2	Cnnm2	0.375148	0.324	0.094	2.26912e-11
ILC2	Dtnb	0.30032	0.267	0.036	2.4481e-11
ILC2	Ccdc88c	0.469891	0.524	0.109	2.68587e-11
ILC2	Fam107b	0.542309	0.886	0.573	3.80093e-11
ILC2	Rcc2	0.455104	0.629	0.362	6.14757e-11
ILC2	Slc7a8	0.497227	0.733	0.476	6.33729e-11
ILC2	Serinc3	0.383363	1	0.9	7.26114e-11
ILC2	Plcb4	0.252465	0.21	0.031	1.0671e-10
ILC2	Nfkbiz	0.430716	0.981	0.871	1.13975e-10
ILC2	Gimap6	0.58361	0.6	0.136	1.37909e-10
ILC2	mt-Nd2	0.364986	1	0.924	1.48861e-10
ILC2	Jakmip1	0.397194	0.4	0.044	1.5835e-10
ILC2	Rpl6	0.3841	0.981	0.897	1.80611e-10
ILC2	Jmy	0.547716	0.486	0.242	2.15962e-10
ILC2	Birc2	0.509417	0.61	0.32	2.23679e-10
ILC2	Rasal3	0.348713	0.429	0.144	2.62811e-10
ILC2	Eef1g	0.442653	0.943	0.765	2.76914e-10
ILC2	Zbtb20	0.539445	0.724	0.413	3.56293e-10
ILC2	Rps12	0.384399	0.981	0.951	3.73015e-10
ILC2	Macf1	0.503499	0.867	0.736	3.84635e-10
ILC2	Rgs1	0.566057	0.895	0.618	4.58422e-10
ILC2	Rpl22	0.405304	0.962	0.879	4.58654e-10
ILC2	Plxdc2	0.413921	0.505	0.161	6.3509e-10
ILC2	Rplp0	0.384533	1	0.931	6.47745e-10
ILC2	Nav2	0.489218	0.39	0.206	6.70113e-10
ILC2	Gls	0.601318	0.886	0.753	6.90542e-10
ILC2	Xlr4b	0.301556	0.276	0.063	7.39938e-10
ILC2	Pla2g16	0.40289	0.514	0.211	7.88607e-10
ILC2	Uhrf2	0.648844	0.733	0.539	8.46391e-10
ILC2	Nfkbid	0.560723	0.867	0.649	8.9561e-10
ILC2	Tspan32	0.441855	0.448	0.171	9.17384e-10
ILC2	Frmd4b	0.610895	0.733	0.502	1.00272e-09
ILC2	Rapgef6	0.468715	0.762	0.458	1.02038e-09
ILC2	Large1	0.278364	0.248	0.049	1.09583e-09
ILC2	Utrn	0.44733	0.6	0.284	1.31816e-09
ILC2	Acot7	0.349063	0.39	0.178	1.50101e-09
ILC2	Mgat5	0.450403	0.571	0.362	1.51854e-09
ILC2	Tex2	0.316971	0.371	0.148	1.5343e-09
ILC2	Kcnk5	0.346254	0.162	0.007	1.61013e-09
ILC2	Ikzf2	0.391408	0.314	0.056	1.93454e-09
ILC2	Rps28	0.488143	0.99	0.89	2.21428e-09
ILC2	Cd27	0.401137	0.314	0.044	2.24811e-09
ILC2	Tasp1	0.271053	0.219	0.044	2.28757e-09
ILC2	Satb1	0.46423	0.705	0.179	2.34686e-09
ILC2	Rpl11	0.318619	1	0.901	3.07913e-09
ILC2	Rps8	0.342954	0.99	0.936	3.46918e-09
ILC2	Eef1d	0.415194	0.914	0.728	3.59292e-09
ILC2	Polg2	0.366474	0.362	0.118	4.45724e-09
ILC2	Abcb9	0.274897	0.2	0.023	5.08674e-09
ILC2	Kdm2b	0.583207	0.571	0.337	5.55698e-09
ILC2	Pgm2l1	0.475219	0.495	0.235	5.69738e-09
ILC2	Gm42031	0.68644	0.524	0.28	6.02017e-09
ILC2	Mbnl1	0.453742	0.933	0.824	7.63673e-09
ILC2	Chn2	0.291131	0.324	0.093	7.74142e-09
ILC2	Rps29	0.385592	0.99	0.963	8.78181e-09
ILC2	Rbm39	0.332565	0.99	0.93	9.12187e-09
ILC2	Rpl26	0.328609	0.99	0.915	1.06632e-08
ILC2	Huwe1	0.503015	0.724	0.545	1.44421e-08
ILC2	Slc6a13	0.312366	0.257	0.018	1.59677e-08
ILC2	Tox	0.279832	0.219	0.012	1.74759e-08
ILC2	Ptpn9	0.349382	0.41	0.179	1.81885e-08
ILC2	Lztfl1	0.409987	0.533	0.261	1.87229e-08
ILC2	Grap2	0.420678	0.381	0.08	1.92542e-08
ILC2	Nfkbia	0.355027	0.99	0.944	1.93862e-08
ILC2	Spint2	0.283157	0.276	0.036	2.24858e-08
ILC2	Ubb	0.357288	0.99	0.982	2.28519e-08
ILC2	Enah	0.438304	0.238	0.04	2.45184e-08
ILC2	Shisa5	0.393901	0.933	0.811	2.59945e-08
ILC2	Zrsr1	0.331065	0.219	0.041	2.885e-08
ILC2	Sytl2	0.320707	0.248	0.015	2.94027e-08
ILC2	Gpr132	0.472815	0.705	0.42	3.52016e-08
ILC2	Aes	0.403404	0.848	0.69	3.60489e-08
ILC2	Sptssa	0.500938	0.819	0.63	4.42271e-08
ILC2	Epas1	0.296135	0.21	0.064	4.99908e-08
ILC2	Chd2	0.526439	0.8	0.611	5.5287e-08
ILC2	B230307C23Rik	0.338283	0.333	0.142	7.20852e-08
ILC2	Hnrnph1	0.423514	0.857	0.696	8.35527e-08
ILC2	Coq10b	0.446357	0.819	0.638	1.03654e-07
ILC2	Akap13	0.39572	0.924	0.793	1.06483e-07
ILC2	Hnrnpa2b1	0.354838	1	0.906	1.50038e-07
ILC2	Susd6	0.461704	0.743	0.589	1.59901e-07
ILC2	Itpr1	0.438879	0.486	0.235	1.66846e-07
ILC2	Mdfic	0.529828	0.714	0.577	1.6964e-07
ILC2	Id2	0.572854	0.933	0.701	1.80057e-07
ILC2	Clint1	0.438667	0.8	0.63	1.91933e-07
ILC2	Gimap1	0.388164	0.419	0.066	2.08515e-07
ILC2	Rhof	0.342083	0.286	0.049	2.27255e-07
ILC2	Nup98	0.457408	0.771	0.579	2.53794e-07
ILC2	Fam129a	0.484531	0.714	0.534	3.0381e-07
ILC2	Zbtb38	0.390779	0.448	0.243	3.75568e-07
ILC2	Stxbp6	0.327482	0.362	0.128	3.85276e-07
ILC2	Tusc3	0.332894	0.429	0.226	3.985e-07
ILC2	Clk1	0.388941	0.933	0.851	4.42026e-07
ILC2	Sod1	0.442456	0.743	0.565	4.44354e-07
ILC2	Kdm6b	0.396284	0.924	0.831	5.50148e-07
ILC2	Ttc28	0.326479	0.41	0.133	6.30123e-07
ILC2	Syne1	0.385066	0.467	0.248	9.18131e-07
ILC2	Rpl35	0.385699	0.962	0.858	1.02407e-06
ILC2	Pnn	0.47234	0.629	0.466	1.08743e-06
ILC2	Peli1	0.467149	0.81	0.629	1.11697e-06
ILC2	Ppfia1	0.436677	0.457	0.307	1.22926e-06
ILC2	Apbb2	0.259881	0.276	0.097	1.23842e-06
ILC2	Lncpint	0.444236	0.714	0.497	1.52034e-06
ILC2	Herc1	0.412757	0.724	0.538	1.53497e-06
ILC2	Acap1	0.30095	0.371	0.077	1.82248e-06
ILC2	Gm10073	0.398768	0.638	0.469	1.90916e-06
ILC2	Kbtbd11	0.29667	0.219	0.066	1.99756e-06
ILC2	Npm1	0.360788	0.962	0.832	2.02679e-06
ILC2	Gfpt1	0.423917	0.533	0.316	2.04217e-06
ILC2	Pxdc1	0.34881	0.381	0.139	2.12822e-06
ILC2	Mycbp2	0.434846	0.81	0.686	2.13105e-06
ILC2	Rps26	0.306831	1	0.916	2.93606e-06
ILC2	Gbp4	0.328467	0.229	0.04	3.39081e-06
ILC2	Rpl13a	0.36296	0.857	0.701	3.53754e-06
ILC2	Vgll4	0.396673	0.61	0.35	3.61944e-06
ILC2	Man1a	0.435703	0.819	0.652	4.38928e-06
ILC2	Pim1	0.27492	0.99	0.914	5.35881e-06
ILC2	Stim1	0.356949	0.552	0.347	5.386e-06
ILC2	Rfx7	0.397566	0.476	0.23	5.64937e-06
ILC2	Smad3	0.303459	0.343	0.15	5.79837e-06
ILC2	Sema6d	0.274019	0.238	0.056	5.9043e-06
ILC2	Hsp90aa1	0.629112	0.981	0.894	6.00595e-06
ILC2	Hspa1b	0.645978	0.771	0.582	6.21506e-06
ILC2	Il15ra	0.349662	0.2	0.061	6.92809e-06
ILC2	Ppp2r3a	0.250929	0.181	0.056	7.74057e-06
ILC2	Gnl3	0.435698	0.552	0.374	7.93179e-06
ILC2	Pim3	0.49619	0.543	0.376	7.94568e-06
ILC2	Sdf4	0.339363	0.829	0.674	8.16585e-06
ILC2	Enpp4	0.252284	0.295	0.066	8.59584e-06
ILC2	Uqcrh	0.318489	0.962	0.838	8.89195e-06
ILC2	Rpl29	0.294297	0.99	0.872	9.08568e-06
ILC2	Fam46a	0.537391	0.724	0.565	9.47456e-06
ILC2	Orc4	0.324063	0.438	0.258	1.06124e-05
ILC2	Zeb1	0.384618	0.41	0.126	1.12568e-05
ILC2	Gm42418	0.513837	1	0.985	1.20537e-05
ILC2	Tmsb10	0.351622	0.99	0.806	1.20751e-05
ILC2	Ormdl3	0.284694	0.305	0.137	1.21519e-05
ILC2	Nktr	0.367371	0.933	0.828	1.22129e-05
ILC2	Jun	0.499177	0.952	0.855	1.49326e-05
ILC2	Hspa4	0.43414	0.743	0.607	1.68835e-05
ILC2	Plscr1	0.409012	0.429	0.239	1.94091e-05
ILC2	Yes1	0.291923	0.181	0.019	1.99349e-05
ILC2	Kcnq1ot1	0.546045	0.552	0.347	2.22122e-05
ILC2	Saraf	0.374449	0.771	0.617	2.41548e-05
ILC2	Gpr65	0.404806	0.714	0.499	3.28221e-05
ILC2	Ncl	0.402047	0.924	0.824	3.4393e-05
ILC2	Tnrc6b	0.389927	0.762	0.537	3.52875e-05
ILC2	mt-Nd5	0.362662	0.962	0.85	3.73164e-05
ILC2	Lif	0.369971	0.238	0.061	3.77819e-05
ILC2	Rif1	0.388634	0.438	0.239	3.80618e-05
ILC2	Arhgef6	0.566128	0.571	0.433	4.21529e-05
ILC2	Cdc42ep3	0.387976	0.39	0.178	4.32696e-05
ILC2	Rnf125	0.300535	0.248	0.045	4.3399e-05
ILC2	Rpl41	0.32505	0.99	0.952	4.35501e-05
ILC2	Sub1	0.442302	0.943	0.865	4.77644e-05
ILC2	Ncoa2	0.409812	0.562	0.389	5.94627e-05
ILC2	Psip1	0.34899	0.495	0.252	6.37051e-05
ILC2	Churc1	0.348823	0.543	0.407	6.43926e-05
ILC2	Nipbl	0.349171	0.867	0.718	7.17947e-05
ILC2	Fgl2	0.507745	0.724	0.526	7.23015e-05
ILC2	Ptp4a2	0.298352	0.943	0.832	8.10237e-05
ILC2	Prr7	0.279446	0.286	0.114	8.22463e-05
ILC2	Tiam1	0.307002	0.333	0.16	8.47926e-05
ILC2	Vars	0.345007	0.4	0.233	8.74618e-05
ILC2	Traf1	0.416675	0.648	0.343	9.43731e-05
ILC2	Nlrc3	0.260463	0.219	0.096	0.000100988
ILC2	Klf9	0.379391	0.505	0.283	0.00010252
ILC2	Tsc22d2	0.421758	0.733	0.592	0.000105663
ILC2	Rpl37	0.312183	0.99	0.927	0.000108407
ILC2	Gimap8	0.260531	0.295	0.04	0.000127277
ILC2	Ssbp2	0.270243	0.333	0.137	0.000130635
ILC2	Tmem176a	0.383991	0.743	0.486	0.000134615
ILC2	Serpinb6b	0.486141	0.248	0.043	0.000135837
ILC2	Crem	0.478542	0.648	0.474	0.000136335
ILC2	Kcnn4	0.415928	0.41	0.278	0.000154478
ILC2	Lsm8	0.336862	0.514	0.349	0.000155789
ILC2	Ddx3y	0.355937	0.838	0.598	0.000164228
ILC2	Arl5b	0.569436	0.629	0.42	0.000164655
ILC2	Prdx6	0.518013	0.848	0.701	0.000164949
ILC2	Itpkb	0.420463	0.81	0.618	0.000188945
ILC2	Gm11808	0.399554	0.705	0.589	0.000195463
ILC2	Dnajb1	0.814711	0.638	0.499	0.000201784
ILC2	Rbbp7	0.325677	0.61	0.391	0.00020393
ILC2	Arih1	0.456413	0.724	0.612	0.000213966
ILC2	Fus	0.359968	0.933	0.875	0.000224158
ILC2	Birc6	0.324571	0.781	0.61	0.000277165
ILC2	Tmem176b	0.255868	0.895	0.541	0.000288112
ILC2	Msi2	0.316169	0.467	0.219	0.000300073
ILC2	Rrad	0.541618	0.362	0.188	0.000306455
ILC2	Ankrd44	0.382779	0.79	0.658	0.000320309
ILC2	Mbd5	0.274292	0.343	0.165	0.000364948
ILC2	Fkbp3	0.338365	0.571	0.416	0.000409835
ILC2	Mdh1	0.299643	0.743	0.529	0.000445568
ILC2	Ifrd1	0.357188	0.962	0.854	0.000451591
ILC2	Zfp445	0.330721	0.448	0.294	0.000494598
ILC2	Lmna	0.468263	0.781	0.592	0.000519936
ILC2	Dhx40	0.486367	0.533	0.383	0.000545791
ILC2	Pole4	0.321714	0.629	0.452	0.000624537
ILC2	Pnrc1	0.275936	0.971	0.944	0.000762481
ILC2	Cd3g	0.394345	0.181	0.023	0.00103137
ILC2	Dot1l	0.358345	0.638	0.475	0.00104247
ILC2	H2-Q4	0.327065	0.676	0.462	0.00106866
ILC2	Ppp3ca	0.313257	0.867	0.728	0.00134726
ILC2	Snrpf	0.312133	0.79	0.598	0.00151815
ILC2	Gem	0.568512	0.324	0.133	0.00154061
ILC2	Stk24	0.350088	0.686	0.543	0.00154095
ILC2	Arglu1	0.306345	0.8	0.626	0.00154478
ILC2	Phlda1	0.60682	0.695	0.56	0.00162149
ILC2	Bambi	0.58769	0.267	0.18	0.0017622
ILC2	Crim1	0.262862	0.333	0.136	0.00178661
ILC2	Ahnak	0.387568	0.933	0.79	0.00183625
ILC2	Ptbp1	0.338686	0.657	0.531	0.00195943
ILC2	Smad7	0.375362	0.6	0.43	0.00200415
ILC2	Chd4	0.347545	0.838	0.778	0.00200486
ILC2	Cd200r1	0.278151	0.4	0.245	0.00255872
ILC2	Kdsr	0.25736	0.314	0.17	0.0029177
ILC2	Arf4	0.272243	0.933	0.818	0.00327612
ILC2	Sf3b1	0.313625	0.943	0.898	0.00328967
ILC2	Usp3	0.321659	0.543	0.392	0.00341015
ILC2	Usp38	0.304198	0.495	0.294	0.00388806
ILC2	Crybg1	0.289651	0.333	0.205	0.00483396
ILC2	Hivep2	0.334199	0.657	0.487	0.00488538
ILC2	Dgat1	0.455397	0.419	0.268	0.00536427
ILC2	Cpsf6	0.281489	0.657	0.453	0.00560583
ILC2	Htatsf1	0.287714	0.438	0.293	0.00617315
ILC2	Vamp1	0.301344	0.171	0.066	0.00621471
ILC2	Rictor	0.324805	0.6	0.42	0.00663309
ILC2	Stk4	0.303644	0.695	0.524	0.00692785
ILC2	Zc3h15	0.298578	0.667	0.512	0.00706746
ILC2	Slc5a3	0.507465	0.371	0.207	0.00719847
ILC2	Alox5	0.288409	0.371	0.17	0.00721452
ILC2	Celf1	0.293895	0.695	0.535	0.00752844
ILC2	Rinl	0.304719	0.381	0.232	0.00770866
ILC2	Arl4a	0.285574	0.419	0.267	0.00786432
ILC2	Ddx3x	0.345395	0.933	0.868	0.00811014
ILC2	Sorl1	0.264776	0.724	0.451	0.00819099
ILC2	Stk10	0.309606	0.543	0.377	0.00876386
ILC2	Gimap9	0.294289	0.21	0.048	0.00980438
ILC2	Ltb4r1	0.293152	0.581	0.274	0.00984406
ILC2	Ldha	0.36092	0.952	0.807	0.0101467
ILC2	Eif3e	0.321206	0.829	0.716	0.0114514
ILC2	Dock10	0.328698	0.8	0.659	0.0123046
ILC2	Ssbp3	0.280969	0.41	0.288	0.0125041
ILC2	Luc7l2	0.254741	0.933	0.876	0.0130606
ILC2	Atxn1	0.319697	0.505	0.341	0.0135754
ILC2	Tiparp	0.410655	0.819	0.726	0.0145377
ILC2	Fos	0.37604	0.981	0.904	0.0173182
ILC2	Eif4a2	0.261863	0.819	0.692	0.0202397
ILC2	Ell2	0.395919	0.705	0.517	0.0216536
ILC2	Rbbp4	0.312166	0.705	0.564	0.0226552
ILC2	Ly6e	0.254766	0.962	0.845	0.0236102
ILC2	Myc	0.343694	0.267	0.16	0.0236379
ILC2	Pcgf5	0.313872	0.59	0.423	0.0256505
ILC2	Fnbp1	0.272322	0.733	0.622	0.0306575
ILC2	Gm26802	0.398062	0.248	0.112	0.0315861
ILC2	Ttc3	0.367139	0.41	0.293	0.0345773
ILC2	Esyt1	0.308837	0.648	0.479	0.0356063
ILC2	Abhd16a	0.259258	0.352	0.242	0.0407982
ILC2	Kmt2e	0.274677	0.857	0.764	0.042119
ILC2	Atxn7	0.250548	0.514	0.341	0.0424953
ILC2	Gna13	0.28548	0.886	0.747	0.0434024
ILC2	Pan3	0.333507	0.657	0.534	0.0448755
ILC2	Eml4	0.28691	0.552	0.356	0.0459153
ILC2	Rb1	0.260657	0.552	0.403	0.0470386
ILC2	Rab43	0.282076	0.324	0.199	0.0498789
Macrophage	C1qb	1.75911	0.926	0.444	0
Macrophage	C1qa	1.73684	0.911	0.423	0
Macrophage	Apoe	1.70469	0.989	0.686	0
Macrophage	C1qc	1.69529	0.91	0.374	0
Macrophage	Pf4	1.61666	0.841	0.362	0
Macrophage	Ms4a7	1.58984	0.848	0.216	0
Macrophage	Ctsb	1.51013	0.994	0.698	0
Macrophage	Lgmn	1.43345	0.971	0.442	0
Macrophage	Selenop	1.36933	0.922	0.469	0
Macrophage	Trem2	1.30749	0.819	0.226	0
Macrophage	Grn	1.21568	0.972	0.457	0
Macrophage	Ccl7	1.20931	0.566	0.27	0
Macrophage	Fcrls	1.19857	0.74	0.18	0
Macrophage	Ctsd	1.19098	0.949	0.753	0
Macrophage	Mrc1	1.17741	0.798	0.282	0
Macrophage	Dab2	1.17173	0.958	0.353	0
Macrophage	Mafb	1.17006	0.948	0.372	0
Macrophage	Arg1	1.13038	0.336	0.139	0
Macrophage	C3ar1	1.12942	0.925	0.246	0
Macrophage	Maf	1.11775	0.88	0.315	0
Macrophage	Ccl2	1.10541	0.722	0.429	0
Macrophage	Fabp5	1.10199	0.623	0.352	0
Macrophage	Stab1	1.08957	0.864	0.235	0
Macrophage	Ctsc	1.08238	0.99	0.578	0
Macrophage	Gpnmb	1.08231	0.395	0.097	0
Macrophage	Ctss	1.07788	0.993	0.639	0
Macrophage	Adgre1	1.05561	0.913	0.322	0
Macrophage	Hmox1	1.05543	0.829	0.408	0
Macrophage	Ctsl	1.05353	0.923	0.464	0
Macrophage	Cxcl16	1.04243	0.867	0.252	0
Macrophage	Prdx1	1.03341	0.965	0.561	0
Macrophage	Ccl12	1.02905	0.543	0.172	0
Macrophage	Lyz2	1.02152	0.997	0.849	0
Macrophage	Itm2b	1.01817	0.992	0.847	0
Macrophage	Gdf15	1.01669	0.494	0.133	0
Macrophage	Psap	1.01341	0.995	0.723	0
Macrophage	Fn1	1.0124	0.572	0.333	0
Macrophage	Spp1	0.989712	0.74	0.55	0
Macrophage	Csf1r	0.987258	0.965	0.426	0
Macrophage	Anxa5	0.980253	0.959	0.424	0
Macrophage	Lamp1	0.977654	0.984	0.571	0
Macrophage	Pltp	0.976346	0.774	0.23	0
Macrophage	Hexa	0.97381	0.925	0.396	0
Macrophage	Aif1	0.958252	0.881	0.294	0
Macrophage	Timp2	0.934299	0.858	0.336	0
Macrophage	Lgals1	0.931615	0.92	0.434	0
Macrophage	Cd63	0.931496	0.875	0.403	0
Macrophage	Mt1	0.905724	0.912	0.407	0
Macrophage	Igf1	0.904428	0.607	0.143	0
Macrophage	Hexb	0.895487	0.891	0.38	0
Macrophage	Fos	0.890315	0.985	0.761	0
Macrophage	Cd81	0.888802	0.695	0.297	0
Macrophage	Rgs10	0.867771	0.902	0.346	0
Macrophage	Akr1a1	0.865035	0.957	0.497	0
Macrophage	Npc2	0.864478	0.987	0.583	0
Macrophage	Cd68	0.857269	0.913	0.441	0
Macrophage	Rgs1	0.855939	0.773	0.343	0
Macrophage	Lpl	0.845828	0.523	0.141	0
Macrophage	F13a1	0.845618	0.66	0.339	0
Macrophage	Hspa1a	0.836012	0.735	0.424	0
Macrophage	Cx3cr1	0.835295	0.681	0.231	0
Macrophage	Serpinb6a	0.827131	0.649	0.178	0
Macrophage	Ctsa	0.825124	0.933	0.422	0
Macrophage	Pid1	0.816206	0.927	0.339	0
Macrophage	Emp1	0.814759	0.726	0.249	0
Macrophage	Sdc4	0.814361	0.832	0.336	0
Macrophage	Itgb5	0.812383	0.823	0.215	0
Macrophage	Cfh	0.805861	0.532	0.217	0
Macrophage	Sdc3	0.795207	0.828	0.249	0
Macrophage	Ms4a6d	0.794765	0.864	0.323	0
[truncated: 4,556 more rows]
