# Supplementary material for: Spatiotemporal dynamics of macrophage heterogeneity and a potential function of Trem2hi macrophages in infarcted hearts
Source: Nat Commun. 2022 Aug 6;13:4580. doi: 10.1038/s41467-022-32284-2 (PMC9357004; doi:10.1038/s41467-022-32284-2)
Supplement: Supplementary file 5 — Supplementary Data 2 [file 41467_2022_32284_MOESM5_ESM.xlsx]

## Sheet: Sheet1
Supplementary Data 2. Significantly enriched genes in each macrophage subset.
Cluster	gene	avg_logFC	pct.1	pct.2	p_val_adj*
1	H2-Eb1	1.84723	0.973	0.637	0
1	H2-Ab1	1.74799	0.981	0.692	0
1	H2-Aa	1.74695	0.974	0.661	0
1	Cd74	1.7269	0.997	0.899	0
1	H2-DMb1	1.03147	0.879	0.493	0
1	Hspa1b	1.01829	0.822	0.625	0
1	Hspa1a	0.938131	0.866	0.702	0
1	H2-DMa	0.915693	0.939	0.649	0
1	Tmem176b	0.835914	0.964	0.632	0
1	Tmem176a	0.816253	0.922	0.556	0
1	Egr1	0.778989	0.884	0.658	0
1	Cd81	0.671709	0.88	0.632	0
1	Cd83	0.66025	0.953	0.876	0
1	Ciita	0.637983	0.533	0.131	0
1	Axl	0.567762	0.783	0.445	0
1	Jund	0.553865	0.995	0.989	0
1	Ubc	0.461523	0.994	0.99	0
1	Cst3	0.396607	0.999	0.993	0
1	Fam129a	0.476555	0.784	0.608	2.38E-317
1	Creb5	0.580719	0.775	0.562	6.14031e-299
1	Slamf9	0.544537	0.775	0.54	1.81704e-298
1	Btg2	0.542109	0.966	0.913	4.47074e-298
1	Fosb	0.54622	0.977	0.919	6.15028e-292
1	Plbd1	0.474054	0.756	0.488	3.54476e-290
1	Serinc3	0.409547	0.988	0.964	6.9052e-290
1	Ighm	0.437925	0.8	0.564	1.03998e-284
1	Mef2c	0.528386	0.883	0.735	2.96545e-284
1	Clec4b1	0.424778	0.401	0.149	6.30866e-282
1	Ddx5	0.30835	0.997	0.993	3.47753e-280
1	Atf3	0.576953	0.971	0.914	3.42571e-278
1	Cd86	0.497147	0.868	0.734	1.30129e-274
1	Cx3cr1	0.489847	0.863	0.646	1.22139e-263
1	Herpud1	0.501519	0.682	0.494	1.05137e-252
1	Rps27	0.309161	0.99	0.987	2.25016e-244
1	Skil	0.439738	0.935	0.906	2.39636e-243
1	Dnajb1	0.747576	0.654	0.534	2.4419e-240
1	St3gal6	0.478417	0.53	0.271	4.58102e-237
1	Ppp1r15a	0.465351	0.924	0.875	4.74379e-233
1	Csf1r	0.299541	0.985	0.961	1.09249e-208
1	Rel	0.474599	0.895	0.856	1.48587e-208
1	Nfkbiz	0.417294	0.965	0.909	9.78139e-205
1	Jun	0.635182	0.955	0.926	2.38958e-200
1	Fos	0.464088	0.993	0.98	4.52696e-195
1	Rpl18a	0.269863	0.993	0.989	8.43786e-191
1	Zfhx3	0.394774	0.824	0.694	4.89106e-189
1	Ccnl1	0.334809	0.974	0.957	9.08211e-189
1	C1qa	0.250431	0.984	0.876	4.55801e-188
1	Lilra5	0.420785	0.448	0.196	8.63515e-186
1	Lifr	0.408306	0.634	0.414	5.25614e-185
1	Kdm6b	0.435846	0.897	0.845	1.93465e-182
1	Tanc2	0.388061	0.627	0.45	9.01991e-180
1	Dnaja1	0.662518	0.914	0.91	1.53375e-179
1	Ly86	0.311957	0.959	0.896	4.71761e-175
1	Kctd12	0.444828	0.945	0.889	3.05504e-174
1	Klf6	0.402977	0.994	0.987	1.1569e-170
1	Cd72	0.500569	0.761	0.594	2.8789e-166
1	Zfp36	0.337757	0.991	0.981	9.08662e-164
1	Malat1	0.308685	1	0.999	1.80443e-163
1	Tm6sf1	0.303446	0.955	0.92	2.42677e-162
1	Stap1	0.481764	0.701	0.591	9.86793e-160
1	Runx1	0.379959	0.926	0.898	4.72107e-157
1	Unc93b1	0.259759	0.973	0.945	1.56048e-155
1	Camk1d	0.336197	0.68	0.579	4.57877e-154
1	H2-Q7	0.350298	0.621	0.419	4.79063e-154
1	Cybb	0.270778	0.985	0.958	3.65147e-151
1	Ier2	0.414533	0.863	0.789	2.75348e-149
1	Neurl3	0.415739	0.847	0.783	3.10385e-149
1	Hpgd	0.39337	0.611	0.346	6.50636e-148
1	Hsp90aa1	0.579917	0.976	0.962	7.74115e-147
1	Mgl2	0.513647	0.462	0.218	3.90547e-144
1	Cadm1	0.328646	0.371	0.197	1.22819e-143
1	Fgd2	0.293928	0.519	0.379	3.28012e-140
1	Ier5	0.357901	0.951	0.933	4.70079e-140
1	Serpinf1	0.257952	0.277	0.101	8.81962e-140
1	Slco2b1	0.337699	0.478	0.288	7.19145e-139
1	Fnbp1	0.319488	0.783	0.725	7.27806e-139
1	Junb	0.280073	0.993	0.988	7.5259e-138
1	Tgfbr1	0.387506	0.756	0.685	4.77387e-136
1	Abca9	0.336793	0.591	0.399	1.07373e-135
1	Plxdc2	0.299121	0.358	0.179	1.67864e-129
1	Ssh2	0.340855	0.81	0.739	2.83308e-127
1	1700025G04Rik	0.251111	0.421	0.292	1.80514e-124
1	Pou2f2	0.367086	0.758	0.666	2.89635e-123
1	Cxcl16	0.284153	0.933	0.821	7.83771e-122
1	Klf2	0.489145	0.868	0.795	4.57807e-120
1	Hsph1	0.545047	0.493	0.446	8.93268e-120
1	Ramp1	0.258286	0.46	0.315	7.26694e-119
1	Pdgfb	0.370261	0.538	0.397	6.82669e-118
1	Marcksl1	0.368676	0.802	0.688	3.83528e-117
1	Dst	0.324333	0.429	0.294	1.00563e-115
1	Clic4	0.395582	0.885	0.865	1.12533e-115
1	Dusp1	0.306862	0.993	0.982	2.40984e-114
1	Swap70	0.313418	0.652	0.589	1.93514e-113
1	Tagap	0.329189	0.435	0.305	1.03422e-111
1	Jmjd1c	0.321376	0.933	0.908	1.24462e-111
1	Mycbp2	0.292087	0.796	0.753	1.82366e-110
1	Lacc1	0.280135	0.708	0.616	2.98516e-110
1	Ptger4	0.339756	0.558	0.453	1.86093e-109
1	Pnrc1	0.267876	0.952	0.941	3.24677e-109
1	Sdc4	0.491082	0.824	0.791	2.42521e-108
1	Adam19	0.288049	0.344	0.188	1.49273e-107
1	Tmcc3	0.321559	0.583	0.472	4.0852e-104
1	Ppp1r10	0.319125	0.629	0.553	3.16385e-103
1	Gatm	0.30841	0.72	0.583	4.11058e-103
1	Mbnl1	0.261356	0.956	0.934	4.04602e-101
1	Hivep2	0.298457	0.624	0.556	6.16516e-101
1	Pip4k2a	0.252119	0.786	0.743	8.75664e-97
1	Lilrb4a	0.326677	0.796	0.754	1.9195e-95
1	Stard9	0.256697	0.579	0.499	1.26043e-93
1	Gpr183	0.352463	0.473	0.373	1.7324e-93
1	Col14a1	0.295704	0.428	0.303	2.33008e-90
1	Irf8	0.265773	0.821	0.78	4.36377e-87
1	mt-Nd4l	0.309731	0.915	0.9	2.61967e-86
1	H2-Q4	0.259267	0.574	0.487	1.96966e-85
1	Slc5a3	0.439641	0.298	0.22	3.50766e-81
1	Zfp36l2	0.304485	0.94	0.927	1.61574e-79
1	Pmaip1	0.271411	0.487	0.391	1.96765e-77
1	Rhob	0.335046	0.866	0.837	3.32066e-77
1	Gm34084	0.270736	0.478	0.408	9.81066e-76
1	Runx3	0.264867	0.667	0.614	5.48149e-74
1	Zfp36l1	0.302974	0.95	0.933	8.42556e-72
1	Tank	0.262133	0.717	0.693	3.49146e-71
1	Gm26532	0.286222	0.535	0.455	3.56396e-70
1	Chka	0.433156	0.611	0.569	3.97686e-70
1	Txnip	0.323852	0.696	0.617	4.39465e-70
1	Tsc22d3	0.303414	0.765	0.711	8.47677e-70
1	Dclre1c	0.287619	0.605	0.571	1.29634e-69
1	Ccl3	0.415655	0.819	0.793	1.5002e-69
1	Bcl2a1d	0.292122	0.451	0.362	2.9034e-69
1	Icam1	0.342455	0.594	0.573	3.99457e-68
1	Etv3	0.336007	0.638	0.627	7.18766e-68
1	Gm26669	0.263005	0.443	0.375	8.58608e-66
1	Slc15a3	0.25474	0.876	0.854	1.8792e-63
1	Ccl4	0.394615	0.871	0.858	4.09509e-60
1	Ccnd2	0.280113	0.319	0.219	4.73882e-60
1	Tob2	0.250428	0.778	0.761	8.31817e-59
1	Gm42418	0.330577	0.986	0.987	2.61777e-58
1	Stk17b	0.251333	0.891	0.886	3.28841e-57
1	Dusp2	0.296244	0.514	0.468	1.24861e-54
1	Dennd4a	0.307931	0.824	0.818	2.65679e-46
1	Socs3	0.307507	0.753	0.774	5.70541e-46
1	St8sia4	0.262785	0.592	0.556	2.161e-44
1	Bag3	0.253869	0.345	0.344	4.23622e-41
1	Pik3r1	0.253761	0.639	0.652	1.57293e-40
1	Klf4	0.274958	0.906	0.89	3.62959e-39
1	Tnip3	0.34253	0.282	0.252	1.68063e-33
1	Tnfsf9	0.293167	0.395	0.359	1.93586e-33
1	Phlda1	0.259224	0.648	0.627	3.80318e-31
1	Cdkn1a	0.254223	0.891	0.906	1.9212e-28
1	Rgs1	0.278375	0.758	0.748	1.0173e-14
2	Apoe	0.774583	1	0.987	0
2	Ms4a7	0.741525	0.984	0.801	0
2	Fcrls	0.727028	0.937	0.682	0
2	Trem2	0.513112	0.962	0.782	0
2	Ypel3	0.482308	0.894	0.672	0
2	Cxcl16	0.472698	0.978	0.818	0
2	Rgs10	0.446535	0.973	0.876	0
2	Adgre1	0.437023	0.981	0.899	0
2	Itm2b	0.426764	0.998	0.992	0
2	Cox7a2l	0.419818	0.964	0.884	2.27E-311
2	Cd300c2	0.436838	0.963	0.858	1.3946e-306
2	Selenop	0.53587	0.992	0.919	4.76092e-294
2	C1qb	0.401247	0.994	0.898	1.68995e-276
2	C1qa	0.378603	0.992	0.879	8.98746e-241
2	Rpl18a	0.265793	0.997	0.989	2.55938e-237
2	Unc93b1	0.326661	0.989	0.944	4.64115e-232
2	Rps11	0.256873	0.997	0.99	6.23011e-228
2	C1qc	0.332593	0.992	0.874	2.75346e-219
2	Cd63	0.341207	0.976	0.821	7.1122e-217
2	Mpeg1	0.345777	0.978	0.913	3.18626e-201
2	Pfdn5	0.286392	0.979	0.945	1.58566e-199
2	Itgb5	0.340969	0.929	0.789	5.01498e-192
2	Ctsh	0.306183	0.985	0.96	3.52609e-191
2	Abca1	0.367164	0.946	0.802	8.26921e-188
2	Ly86	0.321687	0.972	0.897	7.75907e-185
2	Gna12	0.312861	0.817	0.62	4.46922e-178
2	Olfml3	0.34739	0.657	0.392	4.15047e-170
2	Gdf15	0.705844	0.693	0.449	1.01275e-166
2	Eef2	0.250571	0.991	0.97	3.24542e-166
2	Fosb	0.331147	0.984	0.92	5.5845e-157
2	Rtcb	0.309297	0.745	0.563	7.22972e-156
2	Neurl3	0.369738	0.907	0.777	5.57602e-155
2	Hexb	0.364913	0.957	0.867	7.93972e-154
2	Gnas	0.285348	0.974	0.931	1.79123e-153
2	Rgs1	0.420493	0.919	0.727	2.61339e-147
2	Cxcr4	0.378767	0.93	0.829	5.22784e-145
2	Igf1	0.361717	0.821	0.553	2.36874e-140
2	Fyb	0.285934	0.969	0.918	3.46717e-138
2	Cebpa	0.341724	0.875	0.723	2.38437e-136
2	Tgfbr1	0.331643	0.831	0.677	1.0013e-134
2	Ptms	0.284821	0.954	0.842	1.42244e-132
2	Fam105a	0.267749	0.894	0.772	1.04933e-130
2	Lpcat2	0.27082	0.813	0.651	1.94666e-126
2	Cd72	0.412648	0.796	0.595	9.2174e-125
2	Cx3cr1	0.317086	0.866	0.652	1.27504e-124
2	Ccrl2	0.42333	0.883	0.754	1.33171e-122
2	Hpgds	0.269912	0.831	0.607	3.26312e-117
2	Ntpcr	0.270933	0.767	0.591	4.7176e-117
2	Id2	0.396633	0.915	0.798	3.02608e-115
2	Adipor1	0.253638	0.871	0.772	3.58931e-113
2	Bcl2a1b	0.325534	0.941	0.833	1.57237e-111
2	Cttnbp2nl	0.254838	0.807	0.671	2.13118e-107
2	Itga6	0.263978	0.804	0.585	3.13269e-107
2	Limd2	0.256254	0.713	0.556	4.26843e-104
2	Cd83	0.268944	0.954	0.878	2.1038e-98
2	Pmepa1	0.370275	0.583	0.409	1.28e-89
2	Socs3	0.285176	0.874	0.756	1.97198e-89
2	Pou2f2	0.254788	0.822	0.66	4.45662e-86
2	Itgav	0.283739	0.792	0.671	2.18196e-85
2	Gadd45b	0.271734	0.901	0.827	6.23418e-76
2	Il10	0.261261	0.273	0.184	1.25504e-31
3	Lyve1	1.98835	0.733	0.084	0
3	Cd163	1.61762	0.761	0.131	0
3	Cbr2	1.56987	0.896	0.313	0
3	F13a1	1.52391	0.964	0.619	0
3	Folr2	1.51832	0.879	0.359	0
3	Cfh	1.4221	0.955	0.467	0
3	Klf2	1.23889	0.974	0.784	0
3	Mgl2	1.21234	0.796	0.182	0
3	Mrc1	1.18484	0.991	0.741	0
3	Fcgrt	1.11913	0.937	0.594	0
3	Maf	1.04845	0.988	0.839	0
3	Jun	1.04263	0.989	0.922	0
3	Egr1	1.03532	0.937	0.659	0
3	Gas6	1.02671	0.914	0.479	0
3	Hpgd	0.986062	0.873	0.321	0
3	Ltc4s	0.96684	0.743	0.273	0
3	Hspa1a	0.94414	0.91	0.702	0
3	Klf4	0.914959	0.954	0.884	0
3	Cd81	0.904311	0.982	0.628	0
3	Igfbp4	0.886989	0.842	0.395	0
3	Tsc22d3	0.870859	0.93	0.691	0
3	Txnip	0.862273	0.903	0.593	0
3	Selenop	0.860013	0.994	0.919	0
3	Fxyd2	0.857833	0.615	0.12	0
3	Rhob	0.826137	0.964	0.825	0
3	Abca9	0.816364	0.838	0.373	0
3	Ccl24	0.802178	0.611	0.134	0
3	Jund	0.800294	0.998	0.989	0
3	Stard8	0.795147	0.786	0.355	0
3	Serinc3	0.795125	0.999	0.963	0
3	Wwp1	0.778713	0.896	0.61	0
3	Pmp22	0.769219	0.886	0.489	0
3	Lifr	0.76769	0.827	0.396	0
3	Trf	0.760886	0.979	0.841	0
3	Pltp	0.727423	0.943	0.73	0
3	Kctd12	0.715153	0.978	0.886	0
3	Mef2c	0.707037	0.955	0.731	0
3	Pf4	0.699898	0.992	0.794	0
3	Marcksl1	0.686997	0.898	0.679	0
3	Ap2a2	0.683534	0.903	0.707	0
3	Fcna	0.681023	0.413	0.072	0
3	Glul	0.678116	0.956	0.816	0
3	Stab1	0.663579	0.96	0.818	0
3	Timd4	0.661975	0.47	0.031	0
3	Slco2b1	0.653792	0.753	0.258	0
3	Frmd4b	0.647999	0.873	0.63	0
3	Cmah	0.634864	0.566	0.086	0
3	Gas7	0.62468	0.82	0.498	0
3	Tns1	0.62292	0.559	0.158	0
3	Tmcc1	0.597199	0.828	0.575	0
3	St3gal6	0.592525	0.689	0.26	0
3	Dab2	0.592002	0.997	0.918	0
3	Pepd	0.588352	0.751	0.52	0
3	Fgfr1	0.58435	0.423	0.04	0
3	Csf1r	0.580952	0.992	0.961	0
3	Cltc	0.568628	0.99	0.949	0
3	Lrp6	0.563575	0.758	0.478	0
3	Lilra5	0.563473	0.629	0.181	0
3	Blvrb	0.561916	0.915	0.733	0
3	Zcchc6	0.560778	0.922	0.826	0
3	Colec12	0.555693	0.409	0.052	0
3	Eps15	0.555609	0.837	0.631	0
3	Nrp1	0.554783	0.868	0.663	0
3	Gpr34	0.548502	0.655	0.284	0
3	Cp	0.536957	0.425	0.063	0
3	Zfhx3	0.536678	0.912	0.687	0
3	Ssh2	0.534315	0.91	0.728	0
3	Timp2	0.53103	0.978	0.81	0
3	Psd3	0.52601	0.643	0.295	0
3	Bank1	0.525561	0.539	0.125	0
3	Itsn1	0.524733	0.754	0.478	0
3	Mtss1	0.523132	0.872	0.666	0
3	Kitl	0.50924	0.479	0.094	0
3	C1qc	0.504704	0.998	0.874	0
3	Sult1a1	0.486417	0.508	0.101	0
3	Alox5	0.484207	0.537	0.13	0
3	Etv1	0.480802	0.512	0.14	0
3	C1qa	0.477709	0.999	0.878	0
3	Smagp	0.472169	0.71	0.378	0
3	Chp2	0.398223	0.355	0.029	0
3	Tmod1	0.362368	0.357	0.055	0
3	Grap	0.339392	0.393	0.087	0
3	Plekhg5	0.276077	0.275	0.032	0
3	Klf9	0.532874	0.612	0.3	1.19E-318
3	Rasgrp3	0.366828	0.37	0.082	6.83E-316
3	Prune2	0.429012	0.614	0.333	4.29259e-304
3	Tcim	0.480004	0.276	0.029	1.52426e-302
3	Zfp36l1	0.610024	0.98	0.93	7.68688e-302
3	Tcf4	0.479484	0.946	0.832	1.06953e-301
3	Hspa1b	0.947217	0.876	0.625	7.4537e-300
3	mt-Nd2	0.365909	0.998	0.992	2.64601e-299
3	Slc9a9	0.445289	0.658	0.399	2.86303e-298
3	Sbf2	0.446036	0.685	0.431	6.94702e-298
3	Ephx1	0.448928	0.402	0.091	1.61825e-297
3	Tgfbr2	0.449435	0.859	0.689	1.72601e-292
3	Klf6	0.556127	0.994	0.987	2.87508e-285
3	mt-Nd4l	0.5045	0.952	0.896	5.87808e-279
3	Ifi27l2a	0.643926	0.979	0.909	7.08251e-278
3	Adam19	0.449172	0.527	0.169	8.01573e-277
3	Fosb	0.606432	0.969	0.922	1.54817e-275
3	Nr3c1	0.43326	0.855	0.698	1.32912e-273
3	Ap1b1	0.43012	0.759	0.558	5.86386e-269
3	Rcn3	0.414637	0.293	0.071	2.9532e-268
3	Tmem176b	0.468804	0.936	0.648	2.42476e-267
3	Dnaja1	0.730081	0.956	0.905	1.32739e-265
3	Tanc2	0.446727	0.749	0.44	5.33365e-265
3	Sema6d	0.2987	0.298	0.041	3.23009e-263
3	Sgpp1	0.391895	0.626	0.355	3.60901e-263
3	Nav1	0.46768	0.716	0.519	6.73847e-263
3	Ctsf	0.31776	0.416	0.127	3.03837e-261
3	Serpinb8	0.442979	0.598	0.335	6.83476e-260
3	Ehd4	0.414794	0.954	0.871	9.28419e-258
3	Casp4	0.556961	0.735	0.563	1.64564e-256
3	Clec10a	0.492884	0.416	0.182	5.64556e-256
3	Rnf150	0.443842	0.689	0.463	4.39821e-255
3	Selenbp1	0.320786	0.375	0.151	6.80041e-255
3	Cst3	0.372017	0.999	0.993	4.21484e-254
3	Cd33	0.443535	0.733	0.448	9.58824e-254
3	Rab11fip5	0.392676	0.662	0.44	2.85058e-253
3	Rin2	0.458692	0.738	0.544	3.84682e-248
3	Cdr2	0.360944	0.392	0.111	1.80811e-247
3	Ier2	0.630094	0.886	0.789	5.96613e-247
3	Xlr	0.345642	0.365	0.074	2.16084e-245
3	Arhgef12	0.352014	0.517	0.239	2.59999e-245
3	Bmp2	0.71389	0.412	0.111	1.50928e-244
3	Mat2a	0.456545	0.87	0.722	4.05082e-244
3	Igf1	0.484072	0.872	0.547	7.90542e-241
3	Cyr61	0.526398	0.282	0.039	4.50525e-236
3	Fchsd2	0.38822	0.564	0.308	4.20239e-234
3	Stxbp6	0.356913	0.362	0.133	8.204e-234
3	Crip1	0.64806	0.968	0.918	3.64804e-232
3	Npl	0.337388	0.42	0.178	5.77941e-232
3	Dse	0.38514	0.757	0.577	1.44966e-231
3	mt-Nd4	0.298128	0.998	0.996	2.34108e-229
3	Myo5a	0.414053	0.837	0.711	1.76409e-226
3	Adrb2	0.519881	0.578	0.324	8.20659e-226
3	Malat1	0.354581	1	0.999	1.20559e-224
3	Tbc1d4	0.338648	0.442	0.187	1.1213e-222
3	C1qb	0.282101	0.999	0.898	1.79591e-222
3	2610507B11Rik	0.374324	0.803	0.651	3.93194e-222
3	Cd86	0.430959	0.896	0.735	7.52621e-221
3	Pid1	0.378685	0.979	0.913	1.37715e-219
3	Ppp1r9a	0.270782	0.312	0.064	6.23189e-218
3	Rock2	0.417047	0.83	0.699	1.27092e-217
3	Qk	0.35893	0.955	0.912	5.82594e-216
3	Itm2b	0.345563	0.998	0.992	5.9628e-216
3	Nhsl2	0.299933	0.344	0.11	1.31687e-212
3	Arhgef3	0.343609	0.509	0.248	2.61664e-212
3	Rnase4	0.459884	0.852	0.703	2.92432e-208
3	Bin1	0.387291	0.762	0.605	9.87898e-208
3	Ccdc50	0.38051	0.789	0.65	3.78889e-204
3	Pxdc1	0.30753	0.389	0.13	4.32641e-204
3	Snx2	0.447657	0.874	0.788	4.67785e-204
3	Ccdc152	0.461913	0.555	0.321	2.89295e-202
3	Il6ra	0.395401	0.866	0.744	1.82579e-198
3	Snx6	0.391444	0.749	0.605	3.04892e-196
3	C4b	0.600853	0.356	0.135	2.02791e-195
3	Sema4a	0.359479	0.554	0.309	6.42574e-195
3	Ubc	0.393003	0.995	0.99	2.48866e-194
3	Rcsd1	0.35127	0.633	0.41	4.14141e-193
3	mt-Nd5	0.362565	0.978	0.954	2.31985e-191
3	Il1rl1	0.264305	0.286	0.06	3.76637e-191
3	Ctnnd1	0.30995	0.572	0.374	8.85654e-189
3	Trim47	0.345986	0.56	0.359	7.10616e-188
3	Foxp1	0.400202	0.878	0.77	8.98048e-187
3	Marcks	0.340077	0.989	0.961	1.05047e-186
3	Ophn1	0.348258	0.654	0.449	4.95603e-186
3	Btg2	0.454067	0.96	0.916	1.18034e-184
3	Reps2	0.313736	0.448	0.234	1.26006e-184
3	Ighm	0.401038	0.792	0.573	5.08959e-184
3	Gm4951	0.288673	0.297	0.055	9.40456e-184
3	Nfia	0.304727	0.394	0.154	1.07177e-183
3	Dnajb1	0.597954	0.694	0.533	1.82751e-182
3	Cebpd	0.479515	0.606	0.391	4.45028e-182
3	Dclre1c	0.430037	0.723	0.556	6.11039e-182
3	Usp24	0.29834	0.486	0.293	2.47099e-178
3	P2ry12	0.286138	0.456	0.248	5.01558e-177
3	Cd36	0.439706	0.778	0.497	3.16427e-176
3	Rac3	0.252959	0.349	0.153	7.51372e-176
3	Rasa1	0.339857	0.612	0.447	1.818e-175
3	Ppp1r10	0.408354	0.714	0.545	7.92914e-174
3	Mbnl1	0.315227	0.972	0.933	7.95341e-172
3	Ahnak	0.443979	0.976	0.941	5.50107e-171
3	Cd83	0.524177	0.95	0.879	3.51364e-170
3	Nfatc2	0.28487	0.467	0.251	2.07975e-169
3	Rgs3	0.279089	0.298	0.117	2.46574e-169
3	P2rx7	0.364711	0.545	0.369	2.04341e-168
3	Man1a	0.369794	0.871	0.766	2.95729e-168
3	Herpud1	0.422172	0.713	0.496	4.53794e-168
3	Gm42418	0.596843	0.986	0.987	7.68083e-167
3	Syne2	0.274265	0.331	0.129	3.20974e-166
3	Ctsc	0.29401	0.999	0.987	6.58043e-166
3	Serpinb6a	0.348195	0.862	0.593	3.06109e-165
3	Arsb	0.289605	0.417	0.22	1.86951e-164
3	Fkbp5	0.300069	0.453	0.247	3.68861e-164
3	Zbtb20	0.436151	0.643	0.451	4.17972e-164
3	Jup	0.258362	0.38	0.167	5.55723e-164
3	Dusp6	0.421942	0.634	0.437	9.23091e-162
3	Ttc3	0.325879	0.499	0.31	6.85405e-159
3	Ddx5	0.263464	0.996	0.993	1.03512e-158
3	Nfxl1	0.310403	0.538	0.338	1.27629e-158
3	Serpinf1	0.304143	0.328	0.101	4.01223e-158
3	Ifi207	0.395278	0.95	0.906	4.70652e-157
3	Scamp2	0.32369	0.805	0.71	1.45609e-156
3	Fos	0.475487	0.992	0.981	1.55455e-155
3	Dst	0.337547	0.553	0.283	2.17365e-155
3	Sulf2	0.343963	0.619	0.462	3.28522e-155
3	Myadm	0.389878	0.801	0.694	4.93581e-155
3	Spred1	0.339596	0.763	0.603	9.98017e-155
3	Dok2	0.351596	0.625	0.41	2.1873e-154
3	Mafb	0.477904	0.978	0.937	2.26178e-154
3	Adam33	0.260405	0.271	0.068	5.73807e-152
3	Ralgps2	0.256322	0.35	0.148	7.46608e-152
3	App	0.292385	0.988	0.964	2.02199e-151
3	mt-Nd3	0.366318	0.968	0.935	9.4036e-150
3	Pros1	0.300549	0.521	0.331	1.39709e-149
3	Mxd4	0.319462	0.693	0.521	4.9856e-149
3	Fcho2	0.318758	0.819	0.713	1.66874e-148
3	Sec14l1	0.308819	0.698	0.549	5.08426e-148
3	Ppp3ca	0.317607	0.881	0.812	3.4841e-147
3	Fam46a	0.416378	0.813	0.664	6.62975e-147
3	Raph1	0.37117	0.661	0.49	1.32324e-146
3	Cd300ld	0.338261	0.835	0.721	5.61698e-144
3	Atf3	0.486458	0.952	0.918	5.86636e-144
3	Eps8	0.353121	0.769	0.595	7.65082e-143
3	Tmem176a	0.329485	0.849	0.579	1.21212e-141
3	Adrb1	0.253823	0.282	0.068	3.78042e-141
3	Zcchc24	0.261718	0.475	0.29	5.03919e-141
3	S1pr1	0.311903	0.513	0.332	1.00221e-140
3	AC149090.1	0.316174	0.628	0.465	1.91738e-139
3	9930111J21Rik2	0.323736	0.59	0.374	2.41747e-139
3	Nfkbiz	0.444043	0.94	0.915	1.71478e-138
3	Irf1	0.398968	0.642	0.488	7.47418e-138
3	Rassf2	0.318714	0.746	0.626	1.12538e-137
3	Scpep1	0.310528	0.813	0.722	2.46733e-137
3	Mon2	0.294822	0.647	0.52	1.03024e-136
3	Lpin1	0.258759	0.343	0.16	3.24436e-135
3	Ddx3x	0.375311	0.924	0.897	2.69312e-133
3	2020-03-01	0.314617	0.655	0.494	5.84544e-133
3	Kif1b	0.315744	0.655	0.53	1.64815e-132
3	Pde3b	0.318032	0.663	0.489	2.48021e-132
3	Ptpro	0.295596	0.632	0.453	4.16434e-132
3	Gm26669	0.372718	0.548	0.363	1.14535e-130
3	Ednrb	0.516211	0.382	0.198	2.54331e-130
3	Cited2	0.543025	0.847	0.756	5.83626e-130
3	Tcn2	0.315421	0.733	0.647	5.19664e-129
3	Hsp90aa1	0.555965	0.973	0.962	1.67397e-127
3	Pea15a	0.296147	0.815	0.695	5.8974e-127
3	Mctp1	0.277013	0.485	0.338	1.08598e-126
3	Dusp1	0.378949	0.992	0.983	9.08125e-126
3	Runx1	0.353643	0.936	0.897	8.97143e-125
3	Evi5	0.258336	0.489	0.339	2.30554e-124
3	Tmem37	0.312561	0.652	0.499	1.95653e-123
3	Zfp36	0.401988	0.983	0.982	2.17784e-123
3	Rgl1	0.329399	0.599	0.411	2.29556e-123
3	Tacc1	0.302084	0.833	0.757	6.3155e-123
3	Rnf169	0.255581	0.452	0.291	8.54142e-123
3	Ifitm2	0.27017	0.986	0.967	1.07945e-122
3	Gm26532	0.392078	0.609	0.448	1.88203e-122
3	Ncoa4	0.293573	0.591	0.469	2.53183e-122
3	Fam213b	0.272712	0.494	0.358	6.7372e-122
3	Acat1	0.270049	0.577	0.437	1.53937e-121
3	Rassf4	0.306143	0.823	0.708	6.08906e-121
3	Pnrc1	0.294784	0.961	0.941	3.79378e-120
3	Idh2	0.257265	0.59	0.458	2.5422e-116
3	Lilrb4a	0.382197	0.825	0.752	7.30712e-115
3	Mapk14	0.268106	0.697	0.577	1.37716e-114
3	Klhl9	0.259233	0.548	0.421	1.03879e-113
3	Ppp1r15a	0.367568	0.901	0.88	1.43939e-113
3	Wasf2	0.267333	0.893	0.843	2.07075e-113
3	Ier5	0.353582	0.953	0.933	2.86571e-111
3	Stk17b	0.314556	0.932	0.881	4.20769e-111
3	Rbpj	0.273074	0.914	0.823	5.75447e-111
3	Pdlim1	0.250572	0.368	0.182	9.8921e-111
3	Wdfy3	0.266887	0.679	0.562	1.57512e-109
3	Cd302	0.269274	0.804	0.7	8.91759e-108
3	Adgre5	0.3674	0.721	0.629	7.15838e-107
3	Sft2d2	0.251041	0.586	0.452	1.65213e-105
3	Slc29a1	0.253008	0.572	0.427	1.77938e-105
3	Adap2	0.278426	0.751	0.645	6.83784e-105
3	Kmt2e	0.286206	0.854	0.796	1.3117e-104
3	AC160336.1	0.458647	0.646	0.546	1.71004e-104
3	Dpysl2	0.261823	0.841	0.737	5.55947e-104
3	Cmtm6	0.250441	0.712	0.603	2.23813e-102
3	Dynll2	0.25871	0.57	0.444	3.08176e-102
3	Cd2ap	0.263954	0.68	0.556	1.77203e-101
3	Fli1	0.261446	0.775	0.686	7.04377e-101
3	Mertk	0.277333	0.712	0.566	1.97811e-100
3	Slc5a3	0.439597	0.372	0.213	2.04182e-100
3	Cd164	0.253339	0.66	0.525	1.31511e-98
3	Ifi203	0.288549	0.808	0.649	1.31833e-98
3	Rhoc	0.273839	0.635	0.468	4.4799e-98
3	Pura	0.254798	0.644	0.539	3.68817e-97
3	Iqgap2	0.258924	0.689	0.574	2.09368e-95
3	Wsb1	0.261644	0.868	0.798	3.09415e-94
3	Hip1	0.263065	0.668	0.551	4.7221e-94
3	Rsrp1	0.314974	0.834	0.769	2.02149e-93
3	Ralbp1	0.266356	0.781	0.714	2.03885e-93
3	Foxn3	0.268321	0.753	0.657	4.5223e-93
3	Ccl6	0.317466	0.931	0.871	1.92103e-92
3	Dnajc13	0.252098	0.64	0.551	1.36099e-90
3	Mylip	0.330529	0.638	0.524	2.53767e-89
3	Clk1	0.269091	0.908	0.875	3.7965e-89
3	Lacc1	0.269614	0.723	0.617	9.13839e-88
3	Nufip2	0.277252	0.721	0.646	8.48435e-86
3	Gatm	0.261384	0.768	0.582	2.42012e-85
3	Hsph1	0.471513	0.523	0.444	1.01045e-84
3	Ddit3	0.29309	0.539	0.416	2.90887e-84
3	Sdc4	0.418336	0.855	0.788	4.52502e-84
3	Zfand5	0.285949	0.961	0.945	1.44251e-80
3	Slc40a1	0.298033	0.336	0.147	3.2305e-80
3	Hes1	0.292556	0.289	0.124	2.09847e-78
3	Neat1	0.382424	0.978	0.971	5.63393e-75
3	Hspa5	0.254785	0.994	0.98	3.42724e-72
3	Hpgds	0.27482	0.744	0.62	3.21691e-71
3	Chka	0.384166	0.65	0.566	7.84181e-71
3	Gls	0.265451	0.851	0.807	2.55285e-70
3	Creb5	0.314117	0.677	0.582	6.87602e-69
3	Lmna	0.32806	0.82	0.735	1.45187e-67
3	Peli1	0.267624	0.726	0.681	7.71547e-64
3	Sptbn1	0.258818	0.516	0.468	1.37695e-63
3	Rnd3	0.271848	0.368	0.251	4.86982e-62
3	Mt1	0.413733	0.93	0.891	8.89846e-58
3	Nfkbid	0.277015	0.678	0.641	1.94768e-50
3	Junb	0.25746	0.989	0.989	6.63498e-50
3	Gpr183	0.253807	0.47	0.377	6.36009e-47
3	Icam1	0.325951	0.575	0.576	5.58779e-39
3	Mt2	0.252249	0.293	0.222	4.12608e-33
3	Ccl12	0.358814	0.589	0.511	6.1262e-30
3	Ccl8	0.625288	0.296	0.246	7.46998e-24
4	S100a6	0.824014	0.975	0.72	0
4	Cstb	0.762203	0.992	0.888	0
4	Fn1	0.749269	0.925	0.542	0
4	Mif	0.662542	0.957	0.741	0
4	Pkm	0.656359	0.983	0.883	0
4	Gapdh	0.602144	0.997	0.968	0
4	S100a4	0.745025	0.919	0.572	0
4	Pfn1	0.376219	0.998	0.991	5.97E-319
4	Eno1	0.626472	0.949	0.812	8.50938e-283
4	Tgfbi	0.756486	0.968	0.92	4.64531e-274
4	Pgk1	0.658947	0.938	0.707	1.3982e-269
4	Thbs1	0.828314	0.911	0.605	1.77105e-267
4	Capg	0.509969	0.968	0.744	4.61725e-267
4	Msr1	0.605518	0.913	0.68	6.19266e-267
4	Nme1	0.460973	0.932	0.711	3.30028e-258
4	Aldoa	0.509825	0.984	0.872	8.08089e-250
4	Lgals1	0.512657	0.988	0.904	1.25975e-248
4	S100a10	0.628339	0.972	0.809	9.91656e-242
4	Hif1a	0.580458	0.933	0.731	4.11354e-240
4	Ldha	0.547634	0.971	0.846	2.54806e-239
4	Eif4a1	0.405165	0.982	0.943	4.1875e-231
4	Aprt	0.458594	0.96	0.763	1.72078e-229
4	Arg1	1.09051	0.672	0.274	7.16793e-227
4	Anxa2	0.603869	0.972	0.779	2.7019e-225
4	S100a11	0.562797	0.955	0.785	3.43089e-219
4	Ccl2	1.07461	0.888	0.693	6.65743e-218
4	Pdpn	0.699198	0.54	0.24	4.47563e-212
4	Pgam1	0.442028	0.972	0.804	8.88869e-208
4	Basp1	0.489344	0.977	0.874	5.87508e-201
4	Adam8	0.497092	0.837	0.47	1.07699e-196
4	Ccl7	1.05574	0.771	0.523	1.47067e-196
4	Lrp1	0.416398	0.952	0.839	4.05532e-196
4	Il1rn	0.763675	0.725	0.403	4.6471e-195
4	Cfp	0.472891	0.904	0.691	3.23023e-192
4	Actb	0.36796	1	1	1.28212e-191
4	Myl12a	0.335747	0.977	0.892	1.65697e-189
4	Tpi1	0.462293	0.936	0.776	6.88972e-185
4	Spp1	0.781607	0.938	0.707	4.21747e-184
4	Ccr2	0.540929	0.859	0.504	1.06076e-183
4	Cfl1	0.252678	0.998	0.987	4.50954e-173
4	Sec61b	0.349151	0.977	0.88	7.11381e-173
4	Clec4e	0.600379	0.785	0.428	1.16476e-165
4	Mrpl52	0.35785	0.91	0.755	5.39234e-164
4	Ecm1	0.505881	0.817	0.587	7.24779e-164
4	Ms4a6d	0.398134	0.966	0.849	3.77807e-163
4	Clec4d	0.489756	0.859	0.552	1.72802e-162
4	Pdia6	0.410423	0.946	0.825	2.85014e-162
4	Calm1	0.276162	0.998	0.988	1.81574e-161
4	Cxcl2	0.655893	0.99	0.942	3.50478e-161
4	Cotl1	0.318446	0.985	0.958	4.08772e-157
4	Odc1	0.632853	0.729	0.518	5.09727e-156
4	Eif5a	0.338086	0.974	0.899	2.56024e-155
4	Ltb4r1	0.481743	0.513	0.197	4.33199e-154
4	Ppp1r14b	0.345886	0.84	0.645	2.21354e-153
4	Calr	0.38807	0.99	0.964	7.89056e-153
4	Vegfa	0.624911	0.667	0.351	2.05805e-152
4	Ehd1	0.364827	0.877	0.642	8.09159e-147
4	Glrx	0.413586	0.779	0.532	7.87474e-143
4	Plin2	0.382468	0.979	0.891	4.31278e-141
4	Pde4d	0.276962	0.375	0.14	5.85367e-140
4	Dok2	0.369594	0.713	0.41	6.0786e-140
4	Tgm2	0.430037	0.839	0.561	1.79797e-138
4	Slc7a8	0.347077	0.811	0.607	6.51694e-138
4	Dynll1	0.310739	0.975	0.897	8.2004e-138
4	Slc39a14	0.276586	0.504	0.218	2.72396e-137
4	Plec	0.364647	0.832	0.579	5.75704e-137
4	Ranbp1	0.335517	0.864	0.676	2.59448e-136
4	Por	0.354856	0.735	0.495	8.70594e-135
4	Cxcl3	1.09218	0.552	0.245	4.42455e-134
4	Pitpna	0.304038	0.979	0.928	4.09411e-133
4	Cd93	0.41067	0.856	0.704	4.27445e-133
4	Ccl9	0.582542	0.942	0.826	2.29526e-132
4	Bax	0.319069	0.937	0.804	3.71693e-132
4	Ran	0.306161	0.951	0.815	6.30677e-132
4	Cd44	0.395516	0.978	0.885	6.40463e-132
4	Ctsl	0.426803	0.977	0.908	8.58681e-132
4	Itgam	0.387832	0.942	0.797	9.3093e-130
4	Prelid1	0.294311	0.927	0.794	9.83686e-129
4	Ptgs2	0.768965	0.711	0.44	1.34818e-127
4	Ccr1	0.405495	0.798	0.494	4.90606e-127
4	Emp1	0.418548	0.875	0.686	1.23795e-126
4	C5ar1	0.302838	0.975	0.902	1.25741e-124
4	Osbpl8	0.389283	0.889	0.717	5.9869e-123
4	Sec61g	0.307238	0.96	0.894	1.34296e-121
4	Gda	0.33089	0.883	0.586	2.07297e-121
4	Srgn	0.525534	0.996	0.987	1.52817e-119
4	Elob	0.272817	0.96	0.888	1.82386e-118
4	Rai14	0.281283	0.545	0.262	2.51964e-118
4	Rbm3	0.299827	0.972	0.887	2.25247e-117
4	Dusp5	0.387908	0.753	0.493	5.07472e-117
4	Cct8	0.285563	0.886	0.723	1.57547e-116
4	Atp5g1	0.293854	0.915	0.789	1.89476e-116
4	Chil3	0.658011	0.583	0.25	2.89012e-115
4	Nt5e	0.312753	0.349	0.121	7.16054e-115
4	Snrpd3	0.266844	0.807	0.599	3.75388e-112
4	Pdia4	0.328062	0.769	0.569	7.45594e-112
4	Gsn	0.299018	0.9	0.745	9.59969e-112
4	Vim	0.361202	0.998	0.953	4.95762e-110
4	Cycs	0.282211	0.834	0.623	6.78801e-110
4	Slc16a3	0.406801	0.713	0.434	3.94984e-109
4	Dnajb11	0.280488	0.82	0.624	1.0532e-108
4	Ell2	0.347897	0.765	0.521	1.61123e-108
4	Plaur	0.483608	0.796	0.536	2.83945e-107
4	Psma3	0.25104	0.948	0.836	1.12668e-106
4	Card19	0.297225	0.892	0.706	1.55528e-105
4	Cct3	0.268141	0.79	0.589	2.27877e-105
4	Hsp90b1	0.325999	0.989	0.967	5.69633e-105
4	Txn1	0.286972	0.976	0.882	9.00217e-104
4	Nhp2	0.253742	0.69	0.464	1.2468e-102
4	Mmp14	0.306778	0.71	0.46	3.6944e-102
4	Flrt3	0.402631	0.291	0.09	1.49987e-100
4	Osm	0.528429	0.832	0.618	1.51781e-99
4	Manf	0.318313	0.903	0.768	2.53967e-99
4	Tbcb	0.250548	0.845	0.675	6.7881e-98
4	Ostc	0.265719	0.852	0.703	8.40655e-98
4	Cebpb	0.292518	0.999	0.985	1.8838e-96
4	Sntb2	0.276441	0.672	0.442	9.50581e-96
4	Malt1	0.544703	0.645	0.447	1.37613e-95
4	Abracl	0.253343	0.921	0.813	1.74464e-95
4	Ccdc71l	0.317402	0.686	0.443	3.52501e-94
4	Mmp19	0.493174	0.474	0.261	1.90163e-93
4	Emilin2	0.306271	0.855	0.591	1.87819e-92
4	Eif4e	0.260795	0.845	0.656	2.45819e-92
4	Ier3	0.484383	0.962	0.898	5.74093e-91
4	Usmg5	0.262725	0.875	0.733	6.38941e-91
4	Nt5dc2	0.272555	0.58	0.355	1.0139e-90
4	Timp1	0.364432	0.324	0.133	1.50043e-90
4	Creld2	0.262799	0.563	0.336	7.88705e-90
4	Anxa1	0.347396	0.848	0.651	2.02695e-88
4	Uck2	0.278491	0.41	0.173	3.87308e-87
4	Rab11fip1	0.319349	0.533	0.279	9.29055e-87
4	Chd7	0.330854	0.848	0.698	5.17972e-83
4	Abcc1	0.252295	0.664	0.438	7.07258e-83
4	Rgcc	0.500544	0.505	0.279	9.30887e-82
4	Ckap4	0.253699	0.638	0.42	1.41684e-81
4	Ybx3	0.265214	0.695	0.498	4.47503e-81
4	Prdx6	0.355887	0.848	0.669	1.43306e-79
4	P4hb	0.260086	0.934	0.825	2.49274e-79
4	Ass1	0.336679	0.381	0.184	1.53575e-78
4	Higd1a	0.255938	0.73	0.538	6.88059e-78
4	Pilra	0.270212	0.665	0.448	1.49289e-77
4	Nr4a2	0.386443	0.729	0.502	2.96966e-77
4	Gpr35	0.255116	0.643	0.385	1.05711e-76
4	Rbpj	0.262693	0.934	0.825	1.39309e-76
4	Atp2b4	0.29551	0.47	0.231	9.0664e-76
4	Jarid2	0.2575	0.82	0.631	4.32458e-74
4	Fam162a	0.260412	0.617	0.408	4.87673e-73
4	Hilpda	0.576867	0.651	0.451	5.78638e-72
4	Cd80	0.330249	0.517	0.301	5.93621e-71
4	Rps27l	0.263834	0.932	0.883	3.03804e-70
4	Slc2a1	0.293228	0.531	0.312	8.21901e-70
4	Ifrd1	0.283633	0.976	0.921	2.10263e-69
4	Mxd1	0.285867	0.706	0.491	2.74169e-68
4	Ccl6	0.458969	0.933	0.873	8.33581e-68
4	Slc7a11	0.482037	0.563	0.325	9.78185e-68
4	Prdx5	0.250261	0.956	0.883	3.88066e-67
4	Sdf2l1	0.277498	0.773	0.615	3.85664e-64
4	Vcan	0.558872	0.373	0.164	4.15277e-63
4	Map4k4	0.277914	0.853	0.735	1.23282e-62
4	F10	0.47115	0.391	0.2	6.35375e-59
4	Cd14	0.317204	0.978	0.957	1.82258e-58
4	Smox	0.278561	0.679	0.501	2.39174e-57
4	Ero1l	0.303699	0.614	0.384	8.41724e-57
4	Slfn2	0.256077	0.945	0.87	9.4411e-56
4	Pf4	0.734856	0.82	0.816	1.82931e-55
4	Il1b	0.576436	0.858	0.75	1.03587e-52
4	Clec4n	0.394505	0.709	0.598	2.9394e-42
4	Lgmn	0.302013	0.96	0.97	2.07127e-35
4	AA467197	0.432035	0.349	0.212	7.64964e-33
4	Il1a	0.389809	0.282	0.177	1.71383e-26
4	Cxcl1	0.547799	0.498	0.42	3.02837e-22
4	Ccl12	0.252014	0.622	0.511	1.99233e-20
5	Gpnmb	1.66529	0.969	0.329	0
5	Ctsd	1.31163	1	0.939	0
5	Fabp5	1.25571	0.977	0.58	0
5	Trem2	0.990148	0.999	0.786	0
5	Ctsb	0.913776	1	0.994	0
5	Syngr1	0.86133	0.921	0.346	0
5	Serpinb6a	0.837941	0.961	0.594	0
5	Cd63	0.820609	0.999	0.825	0
5	Psap	0.807451	1	0.995	0
5	Gyg	0.787089	0.912	0.459	0
5	Apoe	0.767553	1	0.988	0
5	Ms4a7	0.767013	0.999	0.807	0
5	Pld3	0.752869	0.947	0.537	0
5	Ctss	0.717486	1	0.993	0
5	Creg1	0.702721	0.992	0.841	0
5	Hexa	0.682102	0.999	0.916	0
5	Timp2	0.67084	0.994	0.815	0
5	Lgals3	0.629403	0.999	0.871	0
5	Ftl1	0.627391	1	1	0
5	Lyz2	0.614725	1	0.997	0
5	Cd68	0.598496	0.994	0.907	0
5	Mpeg1	0.588374	0.999	0.914	0
5	Anpep	0.544919	0.718	0.207	0
5	Lamp1	0.533652	1	0.982	0
5	Gnas	0.494204	0.991	0.931	0
5	Npc2	0.470395	1	0.983	0
5	Ctsa	0.442007	0.997	0.929	0
5	Akr1a1	0.427187	0.999	0.947	0
5	Tyrobp	0.370272	1	0.993	0
5	Lipa	0.523828	0.979	0.754	3.24E-318
5	Gpx4	0.429025	0.992	0.886	1.36E-317
5	Itm2b	0.434684	1	0.992	4.76365e-307
5	Fth1	0.449909	1	1	3.64522e-292
5	Smpdl3a	0.489012	0.984	0.676	1.01738e-291
5	Spp1	0.817239	0.984	0.704	9.86906e-289
5	Cyba	0.359546	0.998	0.986	1.29351e-281
5	Igf1	0.598006	0.938	0.553	1.49189e-278
5	Grn	0.425978	0.999	0.965	5.8088e-274
5	Lhfpl2	0.483329	0.794	0.33	3.23906e-272
5	1810058I24Rik	0.409978	0.942	0.673	1.19905e-271
5	Ctsl	0.663013	0.996	0.907	1.65589e-265
5	Mgst1	0.517399	0.833	0.375	7.68601e-262
5	Fbxo32	0.637955	0.549	0.165	1.2403e-253
5	Atp13a2	0.38683	0.92	0.617	1.30319e-243
5	Tspan4	0.356376	0.786	0.359	7.21727e-239
5	Aldh2	0.389845	0.969	0.802	7.60505e-234
5	Gltp	0.377331	0.978	0.817	3.60185e-232
5	Gabarap	0.285731	0.999	0.975	1.84975e-230
5	Selenop	0.565643	1	0.921	2.11208e-228
5	Wfdc17	0.554384	0.999	0.927	7.22983e-228
5	Ctsh	0.3644	0.997	0.96	9.99952e-228
5	Hebp1	0.351026	0.745	0.319	1.46598e-225
5	Atp6v0d2	0.457051	0.345	0.066	2.25479e-225
5	Ypel3	0.424202	0.94	0.677	4.6047e-219
5	Atp6v1a	0.38026	0.985	0.82	2.94479e-218
5	Hist1h2bc	0.465348	0.769	0.354	3.72644e-216
5	Ctsz	0.341602	0.998	0.975	1.34895e-215
5	Cd300c2	0.386711	0.99	0.86	4.12095e-213
5	Gpr137b	0.407841	0.829	0.472	1.13095e-208
5	Nceh1	0.386636	0.916	0.548	3.38131e-205
5	Olfml3	0.401875	0.802	0.389	1.07496e-201
5	Bri3	0.33657	0.993	0.928	7.79703e-199
5	Sptssa	0.349508	0.975	0.761	1.71158e-198
5	Adipor1	0.34229	0.965	0.768	9.76737e-196
5	Itgb5	0.356401	0.979	0.79	8.31834e-194
5	Gdf15	0.736481	0.825	0.447	8.55295e-194
5	Slc27a1	0.348602	0.745	0.336	1.33511e-193
5	Abhd12	0.328754	0.981	0.777	2.24409e-190
5	Lgmn	0.331362	0.999	0.966	2.79803e-188
5	Slc6a8	0.307935	0.654	0.234	5.04725e-184
5	Gpx3	0.293132	0.484	0.144	4.96514e-179
5	Cela1	0.321236	0.541	0.196	2.12084e-177
5	Vat1	0.359697	0.842	0.469	3.32005e-176
5	Hacd4	0.353988	0.938	0.707	5.86072e-176
5	Acp5	0.442098	0.744	0.366	4.76527e-174
5	Cxcl16	0.345097	0.993	0.823	1.83365e-173
5	Rcbtb2	0.344427	0.88	0.56	9.71243e-173
5	Tpp1	0.314361	0.965	0.777	1.6182e-172
5	Dhrs3	0.314893	0.977	0.785	2.91043e-171
5	Naglu	0.258361	0.65	0.287	4.14154e-166
5	Hexb	0.409347	0.982	0.869	5.29216e-163
5	0610012G03Rik	0.307283	0.878	0.598	1.00274e-162
5	Aprt	0.337539	0.977	0.761	1.23604e-162
5	Man1c1	0.305649	0.847	0.509	2.37845e-159
5	Ly9	0.296154	0.756	0.384	3.14396e-158
5	Atp5g2	0.267924	0.995	0.917	1.10638e-157
5	Fundc2	0.301151	0.871	0.579	5.57562e-157
5	Kif3a	0.294321	0.561	0.235	4.56324e-155
5	Slc37a2	0.299807	0.828	0.459	1.0057e-154
5	Sash1	0.321554	0.935	0.662	8.27095e-154
5	Fblim1	0.286636	0.736	0.359	1.00075e-152
5	Tmem65	0.303603	0.841	0.504	2.51433e-152
5	Tnfaip8l2	0.311553	0.85	0.55	2.55787e-152
5	Cd84	0.304907	0.959	0.745	1.24925e-151
5	Glb1	0.266023	0.714	0.369	1.61242e-151
5	C3ar1	0.300927	0.992	0.882	3.08217e-151
5	Aph1c	0.288929	0.733	0.385	9.87211e-150
5	Cox7a2l	0.317957	0.985	0.885	1.66131e-149
5	Abca1	0.329805	0.983	0.804	6.03868e-147
5	Ftl1-ps1	0.292279	0.922	0.66	2.15351e-144
5	Igf2r	0.271053	0.596	0.22	3.35885e-144
5	Aplp2	0.307369	0.974	0.835	4.02593e-143
5	Arl11	0.281413	0.776	0.433	6.36009e-143
5	Galc	0.290359	0.798	0.463	2.12375e-142
5	Aes	0.271444	0.96	0.788	4.88511e-139
5	Rgs10	0.300132	0.99	0.878	2.18195e-138
5	Capg	0.345613	0.965	0.745	4.86685e-138
5	Arhgap19	0.269427	0.609	0.256	5.43612e-138
5	Glmp	0.272754	0.912	0.679	1.78255e-137
5	Cd300a	0.311294	0.927	0.7	3.92712e-133
5	P2rx4	0.287588	0.948	0.738	3.18358e-131
5	Gns	0.258701	0.973	0.803	2.94341e-127
5	Nrp2	0.292378	0.849	0.51	8.94972e-127
5	Ggh	0.259047	0.933	0.735	1.31926e-126
5	Gna12	0.267561	0.907	0.62	2.07772e-125
5	Mpc1	0.287304	0.895	0.685	2.19541e-125
5	Plxnc1	0.252204	0.685	0.343	7.12304e-124
5	Gde1	0.27404	0.799	0.49	8.96759e-124
5	Plin2	0.272482	0.995	0.89	1.01917e-123
5	Anxa4	0.273955	0.916	0.643	2.28593e-123
5	C1qb	0.299595	0.993	0.902	6.74324e-123
5	Ptms	0.278984	0.984	0.844	1.62294e-122
5	Soat1	0.283508	0.943	0.722	2.71591e-122
5	Lamtor1	0.250249	0.956	0.781	5.06788e-122
5	Pla2g15	0.256455	0.826	0.5	5.68647e-121
5	Ms4a6d	0.276964	0.982	0.848	2.91006e-120
5	Vim	0.327182	0.996	0.953	3.3501e-120
5	Pla2g7	0.294112	0.977	0.821	3.5486e-116
5	Hpgds	0.259859	0.925	0.608	7.45341e-116
5	Tmem86a	0.266753	0.811	0.497	4.01977e-115
5	Rnase4	0.292327	0.937	0.701	1.58164e-111
5	Cd48	0.266034	0.958	0.816	4.09945e-111
5	Gstm1	0.254607	0.721	0.381	1.31885e-110
5	Blnk	0.257934	0.883	0.57	1.75995e-110
5	Bnip3l	0.255784	0.913	0.728	8.23951e-109
5	Lgals1	0.298736	0.989	0.904	1.88122e-107
5	Ecm1	0.300866	0.876	0.582	5.14187e-107
5	Fam105a	0.251106	0.956	0.772	7.312e-107
5	Pkib	0.250281	0.678	0.369	6.34586e-105
5	C1qc	0.259172	0.99	0.879	5.43913e-104
5	Tnfaip2	0.312611	0.835	0.518	8.37544e-101
5	Cxcr4	0.288313	0.975	0.829	9.71302e-98
5	Ninj1	0.265959	0.962	0.78	6.81866e-95
5	Rassf3	0.25272	0.874	0.622	9.56923e-95
5	Rgs1	0.281715	0.948	0.732	1.28199e-94
5	Scoc	0.253873	0.686	0.401	2.16637e-94
5	Hist1h1c	0.326823	0.66	0.356	4.16761e-94
5	2010111I01Rik	0.283609	0.823	0.54	4.52093e-89
5	Ddhd1	0.275558	0.589	0.317	1.94553e-88
5	Sgk1	0.328391	0.863	0.664	2.52961e-75
5	Fcrls	0.274961	0.923	0.693	7.19783e-70
5	Ccl8	0.438703	0.495	0.23	5.02029e-68
5	Uhrf2	0.269535	0.833	0.62	1.189e-65
5	Mfge8	0.4388	0.282	0.152	3.80411e-55
5	Lpl	0.384394	0.671	0.486	5.62829e-43
5	Cd5l	0.373012	0.272	0.1	4.91881e-32
6	Rsad2	2.34435	0.793	0.222	0
6	Cxcl10	2.27805	0.593	0.246	0
6	Isg15	2.17459	0.963	0.405	0
6	Ifit1	1.99193	0.716	0.117	0
6	Ifit3	1.95897	0.865	0.134	0
6	Ifit2	1.72177	0.801	0.106	0
6	Irf7	1.45142	0.952	0.415	0
6	Isg20	1.32019	0.654	0.129	0
6	Ifit3b	1.26722	0.58	0.043	0
6	Cmpk2	1.2632	0.607	0.102	0
6	Slfn5	1.24912	0.953	0.618	0
6	Ifi47	1.21132	0.805	0.222	0
6	Ms4a4c	1.21096	0.799	0.417	0
6	Oasl2	1.20391	0.945	0.431	0
6	Gbp2	1.1784	0.654	0.154	0
6	Ifi204	1.13015	0.985	0.829	0
6	Oasl1	1.10677	0.683	0.139	0
6	Phf11b	1.07514	0.87	0.42	0
6	Zbp1	1.06629	0.896	0.382	0
6	Ifi211	1.03455	0.87	0.382	0
6	Mndal	1.01947	0.926	0.664	0
6	Stat1	1.01304	0.916	0.499	0
6	Usp18	1.00368	0.693	0.156	0
6	Herc6	1.00269	0.777	0.266	0
6	Ifi209	1.00012	0.87	0.416	0
6	Bst2	0.97261	0.977	0.874	0
6	Rtp4	0.971112	0.9	0.417	0
6	Fcgr1	0.959132	0.937	0.784	0
6	Trim30a	0.958994	0.952	0.7	0
6	Mx1	0.949078	0.672	0.131	0
6	Parp14	0.947226	0.883	0.518	0
6	Oas3	0.94129	0.802	0.213	0
6	Pnp	0.893602	0.945	0.801	0
6	Rnf213	0.882988	0.934	0.558	0
6	Ifi203	0.875199	0.902	0.652	0
6	Ifih1	0.837567	0.823	0.382	0
6	Irgm1	0.837351	0.783	0.29	0
6	Ddx58	0.83697	0.827	0.359	0
6	Slfn1	0.831201	0.707	0.209	0
6	Ifitm3	0.8273	0.997	0.959	0
6	Ly6e	0.823524	0.983	0.896	0
6	Sp100	0.819818	0.951	0.674	0
6	Phf11d	0.796374	0.72	0.224	0
6	Xaf1	0.779306	0.826	0.354	0
6	Ifi213	0.777303	0.732	0.187	0
6	Ifi206	0.770302	0.716	0.16	0
6	Tor3a	0.75202	0.793	0.339	0
6	Epsti1	0.728357	0.934	0.719	0
6	Lgals3bp	0.698986	0.906	0.714	0
6	Trafd1	0.692411	0.886	0.586	0
6	Ube2l6	0.688598	0.727	0.275	0
6	Znfx1	0.649772	0.76	0.347	0
6	Lgals9	0.641924	0.888	0.636	0
6	Sp110	0.634948	0.813	0.48	0
6	Psmb8	0.616191	0.968	0.843	0
6	Ifi35	0.581728	0.77	0.406	0
6	Phf11a	0.502771	0.538	0.101	0
6	Ddx60	0.743339	0.631	0.206	8.53E-320
6	Igtp	0.549606	0.563	0.151	1.71E-319
6	Dtx3l	0.604751	0.745	0.361	1.04E-315
6	H2-T23	0.639671	0.958	0.803	9.22E-313
6	Fcgr4	0.777118	0.877	0.62	1.28E-312
6	Fgl2	0.864301	0.828	0.522	7.49124e-303
6	Trim30d	0.622455	0.79	0.37	1.10565e-302
6	Gbp7	0.72285	0.695	0.303	9.55479e-296
6	Tap1	0.594054	0.814	0.465	4.20308e-288
6	Stat2	0.573106	0.693	0.267	9.10598e-288
6	Samhd1	0.672363	0.969	0.812	8.0642e-282
6	Tor1aip1	0.575091	0.944	0.818	1.987e-280
6	Parp12	0.51152	0.709	0.339	3.15608e-280
6	Dhx58	0.447468	0.635	0.234	8.48149e-277
6	Ly6a	1.34235	0.542	0.184	3.13478e-276
6	Samd9l	0.711224	0.762	0.384	1.86359e-271
6	H2-T22	0.540584	0.764	0.425	6.25303e-268
6	Slfn8	0.615522	0.747	0.374	1.66166e-266
6	Psmb9	0.5485	0.862	0.591	5.6214e-264
6	Sp140	0.559355	0.796	0.504	1.00846e-261
6	Gbp3	0.561967	0.629	0.245	2.31187e-259
6	Eif2ak2	0.567647	0.76	0.414	7.63515e-256
6	Oas1a	0.474198	0.71	0.346	6.05339e-255
6	Daxx	0.510789	0.634	0.28	7.67984e-255
6	Gbp5	0.649508	0.396	0.064	8.48946e-248
6	Ifit1bl1	0.439664	0.254	0.012	1.08771e-235
6	Chmp4b	0.518409	0.971	0.903	6.91246e-232
6	Nt5c3	0.443546	0.552	0.233	4.71637e-230
6	Parp9	0.453309	0.652	0.309	3.03172e-222
6	Ifi44	0.39946	0.271	0.031	1.55903e-215
6	Tapbp	0.458426	0.952	0.833	9.59522e-212
6	1600014C10Rik	0.521294	0.576	0.245	1.04794e-211
6	Slfn9	0.451233	0.448	0.12	1.77099e-210
6	Ifi205	0.568834	0.428	0.085	3.78481e-204
6	Tspo	0.532853	0.968	0.929	4.26131e-201
6	AW112010	0.965851	0.61	0.357	3.93171e-198
6	Ccl12	1.21993	0.776	0.503	8.21291e-197
6	2020-03-05	0.480774	0.76	0.549	1.12132e-195
6	Zufsp	0.511152	0.684	0.371	3.24681e-195
6	Cd47	0.438437	0.983	0.942	2.23874e-189
6	Psme1	0.470149	0.921	0.843	5.29767e-187
6	Nmi	0.43536	0.616	0.304	7.33402e-185
6	Psmb10	0.448895	0.856	0.671	1.10005e-183
6	B2m	0.327057	0.999	0.997	2.09592e-182
6	Dck	0.440233	0.757	0.434	2.38171e-173
6	Parp10	0.393776	0.473	0.169	2.05911e-169
6	Pttg1	0.43668	0.652	0.367	3.73574e-169
6	Ogfr	0.40784	0.728	0.443	1.22503e-167
6	Ms4a6b	0.530246	0.91	0.851	4.30684e-158
6	Helz2	0.364976	0.474	0.157	2.62144e-157
6	Psme2	0.423121	0.9	0.774	6.47241e-157
6	Nampt	0.463829	0.883	0.706	6.69916e-154
6	Trim30c	0.323395	0.343	0.081	8.19356e-153
6	Usp25	0.452193	0.844	0.664	1.38382e-152
6	Fam26f	0.386837	0.415	0.141	8.95303e-152
6	Cd52	0.473276	0.987	0.957	3.12757e-151
6	Selenow	0.453365	0.91	0.886	2.47748e-148
6	Slfn4	1.32376	0.438	0.172	4.02556e-148
6	Iigp1	0.649987	0.259	0.043	1.10317e-142
6	Pml	0.327629	0.486	0.198	1.0371e-138
6	Sema4d	0.418192	0.776	0.531	1.49559e-138
6	Treml2	0.328357	0.402	0.157	2.16442e-135
6	Scimp	0.471508	0.601	0.293	1.90865e-133
6	Tpst1	0.292372	0.478	0.197	1.47177e-132
6	Oas2	0.346346	0.541	0.232	2.36714e-130
6	Cd40	0.35141	0.467	0.205	4.98352e-130
6	Ms4a6c	0.477504	0.93	0.942	1.03789e-129
6	Stard3	0.337336	0.695	0.449	1.16409e-127
6	H2-K1	0.341784	0.998	0.994	1.34969e-125
6	Themis2	0.385812	0.594	0.323	2.60252e-125
6	Ifi207	0.434859	0.955	0.908	2.90618e-121
6	Apobec3	0.387896	0.742	0.488	1.16152e-119
6	Trim12c	0.416876	0.605	0.348	3.75281e-119
6	Il15	0.326144	0.466	0.216	1.54251e-118
6	9930111J21Rik2	0.456301	0.671	0.381	3.54347e-118
6	Frmd4a	0.341325	0.628	0.347	1.20837e-117
6	Gbp9	0.25946	0.322	0.089	1.24263e-117
6	Il18bp	0.282076	0.341	0.12	7.80375e-117
6	Hmox2	0.337732	0.837	0.679	8.32813e-116
6	Trim30b	0.440462	0.33	0.104	8.39747e-116
6	Etnk1	0.403758	0.668	0.444	6.90646e-114
6	Sap30	0.393743	0.767	0.564	7.21044e-113
6	Mitd1	0.276525	0.413	0.178	3.63161e-112
6	B430306N03Rik	0.29119	0.407	0.186	1.43994e-107
6	Slamf7	0.441679	0.665	0.442	1.37345e-106
6	Capza2	0.292947	0.981	0.971	2.72452e-106
6	Axl	0.433845	0.731	0.478	5.49025e-106
6	Uba7	0.269992	0.484	0.227	8.50229e-106
6	Ccnd1	0.569013	0.623	0.396	4.07827e-102
6	Nlrc5	0.264289	0.398	0.16	1.30329e-101
6	Adar	0.263358	0.545	0.282	5.50574e-101
6	Trim12a	0.433708	0.553	0.311	9.166e-99
6	Gm21188	0.395796	0.707	0.462	4.10613e-96
6	Fndc3a	0.372849	0.811	0.675	2.02609e-89
6	Hck	0.316194	0.798	0.649	6.30438e-87
6	Sppl2a	0.368748	0.9	0.796	7.32273e-87
6	Clec2d	0.474274	0.605	0.389	8.06217e-87
6	Sdc3	0.311378	0.893	0.797	1.20446e-86
6	Il18	0.290104	0.519	0.313	1.18297e-85
6	Fam241a	0.266811	0.5	0.297	2.18345e-85
6	Itpr1	0.25033	0.433	0.198	3.19037e-85
6	Max	0.286739	0.659	0.472	3.38147e-85
6	Ccdc86	0.28476	0.573	0.368	3.78805e-85
6	Cd274	0.533583	0.41	0.212	6.12632e-84
6	Cd72	0.582937	0.775	0.608	7.46344e-84
6	Ifi27l2a	0.53035	0.946	0.915	4.43408e-83
6	Cd300lf	0.535838	0.59	0.378	7.7836e-82
6	Shisa5	0.278071	0.935	0.875	1.31572e-81
6	Tmem184b	0.25071	0.524	0.298	2.78272e-81
6	Tmem219	0.265055	0.724	0.534	5.77076e-80
6	Svbp	0.27529	0.734	0.556	9.87307e-80
6	Aftph	0.309456	0.75	0.598	4.83544e-79
6	Nsd3	0.369044	0.848	0.729	2.61427e-78
6	Aif1	0.377819	0.902	0.868	8.3052e-77
6	Ascc3	0.346963	0.733	0.58	1.92332e-76
6	Rnf114	0.261668	0.651	0.458	3.79624e-74
6	Slfn2	0.412392	0.955	0.871	4.99784e-72
6	Rasa4	0.260334	0.682	0.474	1.69258e-70
6	Gdap10	0.339158	0.575	0.385	2.08759e-69
6	Mbd2	0.287179	0.826	0.709	5.14314e-69
6	Pgap2	0.260139	0.66	0.494	2.58901e-68
6	H3f3b	0.273429	1	0.998	1.72486e-67
6	Abcg1	0.304396	0.653	0.453	7.74693e-66
6	Ly86	0.314905	0.924	0.904	9.02684e-65
6	Morc3	0.276703	0.739	0.573	7.27906e-63
6	Ogfrl1	0.308634	0.667	0.512	1.82688e-62
6	Dennd1b	0.282238	0.636	0.454	1.76066e-60
6	Tmcc3	0.305419	0.679	0.475	1.80488e-59
6	Ms4a6d	0.375519	0.893	0.857	1.27489e-58
6	Npc2	0.272049	0.97	0.986	1.28817e-58
6	Zc3hav1	0.28013	0.806	0.662	4.98566e-58
6	Casp1	0.25231	0.616	0.45	1.12255e-57
6	Cd69	0.430418	0.376	0.207	1.61356e-56
6	Ctss	0.294538	0.983	0.995	1.1346e-54
6	Pcgf5	0.273929	0.613	0.448	1.07919e-52
6	2810474O19Rik	0.493112	0.788	0.661	1.22012e-52
6	Grina	0.405261	0.843	0.727	2.44465e-52
6	Tmem106a	0.254019	0.836	0.741	7.0138e-50
6	Lst1	0.287858	0.915	0.866	1.08455e-48
6	Slamf9	0.334349	0.737	0.564	1.13644e-47
6	Selplg	0.260693	0.857	0.774	1.67528e-46
6	Grn	0.272342	0.955	0.969	1.8025e-44
6	Ranbp2	0.329542	0.814	0.737	5.93715e-44
6	Ccnd2	0.352827	0.39	0.223	1.69116e-43
6	Slc15a3	0.251383	0.919	0.853	3.69494e-42
6	Ccl4	0.716552	0.92	0.856	1.85164e-40
6	Mxd1	0.8385	0.589	0.504	2.83879e-40
6	Casp8	0.252698	0.756	0.649	9.28464e-40
6	Ms4a7	0.359441	0.878	0.819	2.4108e-38
6	Ass1	0.263592	0.347	0.19	9.38602e-38
6	Ch25h	0.303687	0.279	0.147	2.71225e-36
6	Ly6c2	0.701176	0.289	0.178	2.47336e-34
6	Basp1	0.326322	0.942	0.878	2.88552e-30
6	Cxcl16	0.255475	0.883	0.834	6.87564e-29
6	AA467197	0.417701	0.342	0.216	8.65593e-25
6	Smox	0.27427	0.644	0.507	2.06248e-22
6	Ccl8	0.59747	0.336	0.246	3.88394e-19
6	Plac8	0.49408	0.377	0.298	1.94373e-18
6	Prdx5	0.294554	0.934	0.886	2.08477e-17
6	Il1rn	0.430459	0.524	0.424	8.98533e-15
6	Snx20	0.255486	0.749	0.685	2.0547e-14
6	Ccrl2	0.387634	0.813	0.766	3.10141e-09
6	Vasp	0.25392	0.757	0.705	1.01933e-08
6	Ccl7	0.354548	0.586	0.541	2.51028e-08
6	S100a9	1.16397	0.269	0.247	1.33847e-07
6	Ccl3	0.4606	0.814	0.796	7.66628e-06
7	Fabp5	1.71236	0.96	0.592	0
7	Spp1	1.57233	0.993	0.711	0
7	Lgals3	1.40489	1	0.875	0
7	Gpnmb	1.38161	0.896	0.352	0
7	Ctsl	1.15416	0.995	0.909	0
7	Ctsd	0.963734	1	0.941	0
7	Cstb	0.912615	0.999	0.891	0
7	Syngr1	0.9035	0.876	0.365	0
7	Il7r	0.889025	0.825	0.242	0
7	Plin2	0.87034	0.998	0.893	0
7	Ctsb	0.862655	1	0.994	0
7	Cd68	0.827811	0.995	0.909	0
7	Capg	0.810685	0.993	0.749	0
7	Anxa1	0.761269	0.975	0.65	0
7	Rnh1	0.759357	0.981	0.746	0
7	Lgals1	0.750052	0.997	0.906	0
7	Vat1	0.743224	0.929	0.474	0
7	Psap	0.735444	1	0.995	0
7	Ftl1	0.676425	1	1	0
7	Aprt	0.661603	0.993	0.767	0
7	Psmb6	0.587199	0.969	0.771	0
7	Anxa5	0.572604	0.999	0.95	0
7	Ctsz	0.553475	0.998	0.975	0
7	Anxa4	0.55833	0.966	0.647	9.20E-315
7	Cyba	0.463098	0.999	0.986	2.33E-314
7	Akr1a1	0.527825	0.997	0.948	1.30E-313
7	Atp6v0e	0.454484	0.992	0.933	2.69167e-295
7	Slc27a1	0.55892	0.822	0.343	4.76753e-295
7	Adam8	0.721581	0.93	0.475	2.50763e-294
7	Atp6v1a	0.544552	0.98	0.825	3.12247e-286
7	Uap1l1	0.519992	0.896	0.481	6.43097e-285
7	Nceh1	0.574329	0.939	0.557	1.44837e-283
7	Anpep	0.578321	0.702	0.222	3.14702e-282
7	Atp6v1c1	0.521089	0.933	0.598	1.15389e-281
7	Atp6v1g1	0.453649	0.994	0.912	5.17168e-278
7	Pld3	0.597122	0.935	0.549	6.44396e-275
7	Calr	0.602126	0.996	0.964	4.20014e-272
7	Pgam1	0.60638	0.99	0.808	1.947e-271
7	Lat2	0.531134	0.949	0.64	6.98338e-262
7	Slc6a8	0.491522	0.721	0.242	3.22679e-261
7	Cd63	0.686104	0.974	0.832	2.51529e-256
7	Gabarap	0.354633	0.998	0.976	1.92668e-237
7	Lpl	1.06238	0.854	0.48	2.74833e-229
7	Fnip2	0.484757	0.853	0.426	9.59794e-228
7	Osbpl8	0.568066	0.967	0.717	4.10996e-226
7	Pfn1	0.376941	1	0.991	7.34071e-226
7	Lipa	0.553149	0.964	0.761	2.22346e-224
7	Cndp2	0.461639	0.975	0.785	2.28057e-224
7	Grn	0.473355	0.999	0.966	3.5844e-224
7	Gpr137b	0.52932	0.847	0.48	3.81291e-216
7	Psmd8	0.443868	0.973	0.784	1.61162e-211
7	Por	0.508283	0.878	0.493	9.75811e-211
7	Vim	0.536371	1	0.954	1.36654e-205
7	Trem2	0.568081	0.981	0.793	4.76091e-205
7	Cotl1	0.421547	0.994	0.958	2.41546e-201
7	Hexa	0.455836	0.988	0.919	9.17795e-200
7	Calm1	0.367077	0.999	0.988	1.91855e-198
7	Lamp1	0.355783	0.999	0.982	3.28815e-198
7	Igf2r	0.414501	0.687	0.225	1.92447e-196
7	Prdx1	0.509847	0.998	0.963	2.12631e-195
7	Slc37a2	0.41773	0.888	0.465	2.01718e-192
7	Anxa2	0.501341	0.994	0.783	8.93924e-192
7	Soat1	0.453229	0.958	0.727	1.80873e-190
7	Ctsa	0.398855	0.988	0.932	3.58968e-190
7	Fam20c	0.443831	0.811	0.347	6.51934e-190
7	Cfl1	0.327935	0.998	0.987	4.28837e-188
7	Myl6	0.356865	1	0.98	3.33513e-185
7	Mmp12	1.21489	0.496	0.138	1.88804e-182
7	Fabp4	0.885537	0.539	0.187	3.37224e-177
7	Lgmn	0.439559	0.998	0.967	1.59876e-173
7	Sdf2l1	0.510416	0.895	0.612	2.18319e-172
7	Nme1	0.411729	0.957	0.716	1.90051e-171
7	Amdhd2	0.369645	0.827	0.408	4.60069e-169
7	Sdcbp	0.326127	0.998	0.985	3.97326e-166
7	Atp5g1	0.385844	0.968	0.789	3.63519e-164
7	Igf2bp2	0.274828	0.391	0.066	6.31015e-164
7	Ap3s1	0.385003	0.946	0.695	7.75973e-163
7	Rps27l	0.419291	0.981	0.881	1.47221e-160
7	Pkm	0.419348	0.993	0.885	1.89537e-160
7	Gapdh	0.408016	0.997	0.969	5.63488e-160
7	Aldoa	0.433074	0.994	0.874	1.58246e-159
7	Emp1	0.465315	0.974	0.686	5.37605e-159
7	Fth1	0.409779	1	1	5.52263e-158
7	Ftl1-ps1	0.373693	0.94	0.666	3.19698e-154
7	Dtnbp1	0.365185	0.836	0.49	3.42383e-154
7	Lrp1	0.384937	0.984	0.84	8.39794e-154
7	Gusb	0.387551	0.978	0.849	2.59792e-152
7	Mif	0.451501	0.974	0.746	1.71581e-150
7	Pdia6	0.456527	0.969	0.827	1.08789e-148
7	Galnt6	0.271041	0.613	0.198	7.05776e-148
7	Basp1	0.395116	0.996	0.876	1.44787e-147
7	Lhfpl2	0.404332	0.786	0.344	1.21406e-144
7	Vdac2	0.324821	0.983	0.842	1.49399e-141
7	Tnfsf12	0.355796	0.913	0.607	2.26464e-140
7	Pdpn	0.577794	0.637	0.243	4.04178e-140
7	Comtd1	0.264343	0.644	0.242	8.19499e-140
7	Fam129b	0.347097	0.829	0.425	1.46683e-139
7	Mpeg1	0.382208	0.993	0.916	1.53034e-139
7	Abcg1	0.408574	0.833	0.444	4.20862e-136
7	Cd36	0.636831	0.824	0.512	5.51387e-136
7	Psen2	0.336733	0.832	0.452	4.79276e-135
7	Atp6v1b2	0.366805	0.939	0.711	3.88523e-134
7	Tbcb	0.32272	0.934	0.675	5.65978e-133
7	Nav2	0.316785	0.649	0.241	3.80114e-132
7	Myof	0.342937	0.912	0.623	7.95874e-131
7	Nrp2	0.379056	0.873	0.518	1.01068e-129
7	Calm3	0.322616	0.973	0.796	7.20423e-129
7	Kcnn4	0.3344	0.738	0.313	9.99576e-129
7	Hk3	0.292432	0.672	0.286	1.1257e-125
7	Eif4a1	0.334044	0.993	0.943	5.55824e-125
7	Tmem106a	0.335032	0.962	0.734	1.21368e-123
7	Ndufb8	0.301343	0.967	0.802	2.7642e-123
7	Tpp1	0.317551	0.965	0.782	2.57345e-122
7	Psmd1	0.349907	0.868	0.576	6.53916e-122
7	Coro1c	0.317681	0.898	0.624	6.32308e-121
7	2010111I01Rik	0.3985	0.881	0.545	5.22369e-118
7	Uqcrq	0.310706	0.973	0.828	1.94711e-117
7	Esyt1	0.316253	0.858	0.54	3.19183e-117
7	Arl8b	0.311405	0.911	0.646	2.96547e-116
7	Pdia3	0.338021	0.991	0.945	3.69478e-115
7	Elob	0.306577	0.98	0.889	1.94817e-114
7	Ppp1r14b	0.314781	0.922	0.646	2.25978e-114
7	Ldha	0.340536	0.986	0.849	9.78878e-114
7	Ppia	0.264219	1	0.988	1.24853e-112
7	Itga6	0.381816	0.886	0.595	1.5789e-112
7	Gde1	0.321623	0.841	0.497	8.80996e-112
7	Cd84	0.312463	0.962	0.75	5.57252e-111
7	Atp5e	0.279489	0.994	0.949	5.87358e-111
7	Ndufs5	0.293233	0.915	0.683	1.01662e-110
7	Cd93	0.362337	0.948	0.703	1.57493e-110
7	Txn1	0.334037	0.987	0.884	1.90315e-110
7	Fkbp2	0.316153	0.918	0.669	1.9768e-110
7	Creg1	0.376535	0.977	0.846	2.04098e-110
7	Psmb5	0.308189	0.943	0.719	3.4051e-110
7	F7	0.33008	0.365	0.079	4.05286e-110
7	Myo1e	0.322756	0.751	0.378	5.03125e-110
7	Tpi1	0.35652	0.957	0.78	7.19391e-110
7	C3ar1	0.319175	0.987	0.885	4.29875e-109
7	Ndufc1	0.311969	0.903	0.658	1.10126e-108
7	Vps29	0.29265	0.93	0.705	1.57958e-108
7	Timm13	0.285471	0.949	0.729	5.29709e-108
7	Tmem65	0.303654	0.857	0.513	1.21136e-107
7	Arhgdia	0.251757	0.991	0.929	1.9227e-106
7	Rnf128	0.324661	0.567	0.197	5.67358e-106
7	S100a6	0.33667	0.979	0.727	7.57493e-106
7	Arhgap10	0.258989	0.688	0.314	9.846e-106
7	Ube2l3	0.27978	0.956	0.792	1.43198e-105
7	Gla	0.296028	0.873	0.526	1.13447e-104
7	Bhlhe41	0.277266	0.525	0.18	1.50457e-104
7	BC031181	0.264596	0.93	0.647	9.64539e-104
7	Lrp12	0.278778	0.678	0.306	6.20415e-103
7	Ndufa12	0.282867	0.878	0.593	6.18137e-102
7	Tmem120a	0.25232	0.647	0.285	2.6604e-101
7	Tmsb10	0.388316	0.99	0.882	7.15213e-101
7	Bax	0.314998	0.973	0.806	3.13692e-100
7	Ctss	0.345188	0.998	0.994	3.29454e-100
7	Npc1	0.298475	0.899	0.603	3.81514e-100
7	Naa50	0.291485	0.934	0.694	1.43385e-99
7	Trappc2l	0.272822	0.904	0.641	3.4028e-99
7	Dnmt3a	0.33812	0.826	0.509	4.88546e-99
7	Gpx1	0.305579	0.999	0.984	1.46675e-98
7	Tmem256	0.290846	0.93	0.734	7.72641e-98
7	Actb	0.307698	1	1	5.12213e-97
7	Lamtor1	0.269979	0.96	0.785	9.11765e-97
7	Rbx1	0.272968	0.969	0.839	3.49172e-96
7	Txndc17	0.267086	0.966	0.819	3.62904e-96
7	Atp5j2	0.280089	0.972	0.878	3.214e-95
7	Ppib	0.261458	0.99	0.915	2.43345e-94
7	Rexo2	0.279622	0.879	0.609	6.94491e-94
7	Cox7a2	0.267198	0.979	0.867	7.21795e-94
7	Bri3	0.268397	0.991	0.93	1.80977e-93
7	Atp6v0d2	0.353408	0.298	0.077	1.96815e-93
7	1810058I24Rik	0.278369	0.922	0.682	2.17366e-93
7	Uqcr11	0.274427	0.959	0.803	4.45677e-93
7	Pdia4	0.323502	0.842	0.57	9.14555e-93
7	Rab7	0.262393	0.974	0.86	1.37069e-91
7	Arl11	0.264603	0.791	0.441	1.9242e-91
7	Tpm1	0.301447	0.705	0.381	2.65446e-91
7	Smdt1	0.259415	0.972	0.852	2.00083e-90
7	Actn1	0.255048	0.594	0.255	2.75018e-90
7	Oxct1	0.269285	0.816	0.478	2.95232e-90
7	Mmp14	0.322735	0.812	0.461	6.68024e-90
7	Myl12a	0.254033	0.984	0.894	9.65437e-90
7	Ap2m1	0.276802	0.948	0.784	9.90264e-90
7	Atp6v0d1	0.26355	0.938	0.738	1.22334e-89
7	Cox7b	0.276812	0.963	0.81	4.7964e-89
7	Mtpn	0.260955	0.965	0.829	9.43204e-89
7	Uqcc2	0.261912	0.87	0.58	2.38296e-88
7	Manf	0.34373	0.943	0.77	2.67537e-88
7	Gpx4	0.279354	0.989	0.889	5.39473e-88
7	Wdr1	0.264814	0.958	0.792	1.39635e-87
7	Fblim1	0.260164	0.731	0.37	2.7225e-87
7	Rgs1	0.412044	0.954	0.738	5.97483e-87
7	Actn4	0.259849	0.889	0.587	1.51034e-85
7	Atp5k	0.290216	0.913	0.726	1.51892e-85
7	Dnajb11	0.267496	0.889	0.626	2.51391e-85
7	Cox5b	0.254115	0.972	0.869	1.15827e-84
7	Atp6v1d	0.256477	0.896	0.64	3.26248e-81
7	Cd9	0.430205	0.906	0.683	1.25153e-80
7	Mdfic	0.256343	0.96	0.73	2.47088e-80
7	Hsp90b1	0.333803	0.995	0.967	1.15591e-78
7	Esd	0.29466	0.972	0.808	1.60827e-78
7	Lasp1	0.253837	0.896	0.629	1.93043e-78
7	Sec61b	0.254952	0.987	0.882	2.42845e-78
7	Msrb1	0.257776	0.96	0.722	6.42534e-78
7	Acp5	0.353536	0.729	0.377	6.69714e-77
7	Slamf7	0.292362	0.806	0.435	1.90191e-76
7	Mpc1	0.257316	0.914	0.689	1.97744e-75
7	Bola2	0.255306	0.88	0.62	1.19946e-73
7	Mcfd2	0.280055	0.835	0.565	1.16847e-71
7	Gyg	0.264765	0.801	0.478	3.20833e-69
7	Rpn1	0.270849	0.872	0.651	1.51081e-67
7	Gngt2	0.265357	0.935	0.698	1.29574e-65
7	Plk2	0.386561	0.755	0.503	7.16496e-52
7	Timp2	0.284546	0.936	0.823	8.6823e-52
7	Hilpda	0.323912	0.734	0.452	4.83213e-50
7	Id2	0.270352	0.969	0.803	2.25361e-46
7	Sgk1	0.346071	0.868	0.669	2.21196e-45
7	Ccl7	0.463791	0.732	0.533	4.41827e-39
7	Ckb	0.259416	0.891	0.731	4.45897e-36
7	Serpinb6a	0.252367	0.81	0.613	8.73166e-35
7	Igf1	0.296474	0.734	0.576	1.89028e-27
8	Saa3	3.27709	0.633	0.128	0
8	Fn1	2.35578	0.967	0.552	0
8	Arg1	1.58265	0.821	0.278	0
8	Il6	1.58054	0.476	0.065	0
8	Ltc4s	1.48352	0.768	0.302	0
8	Ccl6	1.33855	0.98	0.872	0
8	Itgam	1.21511	0.961	0.801	0
8	Gda	1.16313	0.962	0.591	0
8	Sdc3	1.03496	0.924	0.797	0
8	Bst1	0.831539	0.762	0.397	0
8	Sgms1	0.809644	0.86	0.579	0
8	Dazap2	0.798631	0.977	0.944	0
8	Prtn3	0.768002	0.354	0.041	0
8	Mlxipl	0.376343	0.321	0.008	0
8	Acly	0.828726	0.773	0.535	8.10E-318
8	Add3	0.802379	0.714	0.328	1.73E-313
8	Bhlhe40	0.899117	0.838	0.463	6.84031e-308
8	Emilin2	0.862865	0.868	0.598	6.88931e-308
8	Pabpc1	0.602172	0.985	0.967	7.75792e-304
8	Ccl9	0.923449	0.963	0.829	1.64416e-290
8	Slc7a2	1.05723	0.35	0.056	6.50849e-279
8	Cd38	0.851542	0.752	0.395	3.83042e-278
8	Smpdl3a	0.869459	0.866	0.692	2.97169e-273
8	Idh1	0.719728	0.75	0.493	1.66019e-272
8	Hopx	0.767284	0.57	0.193	1.48925e-266
8	Olr1	0.781469	0.456	0.086	5.36914e-265
8	Atp1b3	0.672082	0.915	0.833	3.88439e-263
8	Anxa3	0.676002	0.89	0.736	1.48963e-262
8	Nr4a1	0.811432	0.949	0.829	5.52603e-253
8	Cd44	0.777772	0.964	0.889	1.04609e-251
8	Cebpb	0.677931	0.995	0.986	3.15575e-246
8	Padi4	0.3946	0.289	0.025	3.36392e-243
8	Gpx1	0.670181	0.985	0.985	1.195e-239
8	Ednrb	0.947302	0.565	0.199	3.52427e-238
8	Ms4a8a	0.562229	0.532	0.124	5.18326e-237
8	Adam10	0.621514	0.843	0.716	8.68877e-237
8	Fabp7	0.630306	0.284	0.035	1.34603e-230
8	Hif1a	0.822303	0.915	0.738	3.91821e-229
8	Fam20a	0.282674	0.271	0.018	4.36059e-229
8	Ssr3	0.688682	0.895	0.786	1.50487e-228
8	Degs1	0.65574	0.85	0.684	2.22788e-225
8	Adam15	0.635743	0.824	0.686	6.0659e-225
8	Pygl	0.651693	0.647	0.366	1.41837e-217
8	Rap1b	0.497099	0.97	0.981	1.8407e-216
8	Thbs1	0.99447	0.892	0.616	9.18237e-206
8	Epha2	0.482617	0.268	0.035	1.15989e-201
8	Fbxl5	0.751845	0.738	0.528	5.58423e-192
8	Atp1a1	0.559254	0.901	0.839	5.24022e-188
8	Ywhaz	0.505221	0.946	0.923	6.53111e-188
8	Cd5l	1.14962	0.336	0.101	1.41365e-182
8	Lrg1	0.660259	0.449	0.077	2.34139e-182
8	Samsn1	0.606515	0.766	0.47	9.68521e-181
8	Flnb	0.428809	0.312	0.066	1.60837e-180
8	St3gal5	0.495311	0.413	0.121	2.36486e-180
8	Crip1	0.772957	0.975	0.921	1.12949e-173
8	Fcna	0.761484	0.403	0.094	5.83779e-170
8	Itgb2	0.573167	0.855	0.777	9.12669e-167
8	Rai14	0.507865	0.557	0.271	6.18493e-166
8	Calml4	0.318846	0.27	0.044	4.4478e-165
8	Tnfaip3	0.716652	0.912	0.786	9.23402e-165
8	Ptgs1	0.582275	0.604	0.31	2.45457e-163
8	Lamp2	0.415641	0.978	0.98	1.87643e-162
8	Plek	0.536038	0.974	0.948	7.08528e-161
8	Wsb1	0.588926	0.897	0.801	3.07413e-160
8	Tspan14	0.505472	0.68	0.493	2.04016e-155
8	Canx	0.466534	0.952	0.929	5.49182e-153
8	Lif	0.611528	0.302	0.059	1.37025e-152
8	Prr13	0.603824	0.872	0.827	3.80561e-152
8	Gadd45a	0.758689	0.501	0.242	5.05681e-152
8	Nus1	0.560446	0.727	0.56	1.68483e-151
8	Cxcl2	0.519259	0.997	0.943	1.11583e-150
8	Cgnl1	0.353726	0.318	0.085	3.39788e-148
8	Ceacam1	0.452906	0.454	0.146	4.03989e-146
8	Nfkbiz	0.529835	0.961	0.915	6.96935e-146
8	Nfkbia	0.50377	0.985	0.969	7.17042e-146
8	Sgk1	0.728035	0.857	0.67	8.06751e-146
8	Slc2a6	0.327943	0.363	0.102	5.91649e-145
8	Msr1	0.611332	0.842	0.692	1.17643e-142
8	App	0.449979	0.954	0.968	1.85193e-142
8	Sh3bp5	0.536308	0.602	0.39	1.97712e-141
8	Btg1	0.575989	0.985	0.971	3.24901e-141
8	Dapk1	0.508809	0.601	0.387	8.29219e-141
8	Nlrp3	0.648461	0.872	0.692	1.77547e-139
8	Copz1	0.522021	0.681	0.533	1.63389e-137
8	Rnf141	0.444519	0.605	0.358	3.57866e-135
8	Tmem30a	0.518016	0.788	0.684	4.35437e-135
8	Fam49b	0.492035	0.969	0.96	3.03694e-134
8	Aplp2	0.504221	0.896	0.843	4.8261e-134
8	Hnrnpf	0.46933	0.961	0.949	2.31438e-133
8	Cybb	0.50227	0.967	0.962	1.91269e-131
8	Ehd1	0.510047	0.813	0.653	8.68404e-131
8	Slpi	1.15095	0.486	0.176	1.27576e-130
8	Cflar	0.512663	0.883	0.81	1.44607e-130
8	Snx18	0.506695	0.862	0.764	6.5231e-128
8	Pcbp2	0.408696	0.966	0.959	1.12881e-127
8	Tppp3	0.734536	0.424	0.195	1.13935e-126
8	Alox5ap	0.398756	0.967	0.976	1.74682e-126
8	Ccl24	1.30622	0.477	0.173	1.34081e-123
8	Gnai3	0.472251	0.753	0.628	1.28308e-118
8	Ahnak	0.440511	0.973	0.943	1.44107e-118
8	Clec4e	0.602776	0.775	0.44	1.52084e-118
8	Dusp3	0.471114	0.792	0.688	3.85186e-116
8	Rbpms	0.424705	0.512	0.246	5.71255e-116
8	Rbms1	0.448715	0.908	0.875	9.44343e-116
8	Trem1	0.518061	0.556	0.217	2.45182e-115
8	BC005537	0.481235	0.955	0.949	4.38212e-115
8	Arf2	0.502145	0.638	0.448	2.52834e-114
8	Laptm5	0.377471	0.991	0.993	4.1676e-114
8	Rab32	0.425509	0.677	0.506	1.09629e-113
8	2020-09-11	0.44689	0.63	0.411	1.67834e-113
8	F7	0.404486	0.29	0.084	2.37715e-113
8	Pgk1	0.627855	0.847	0.72	8.75488e-113
8	Egr2	0.553503	0.565	0.305	1.79479e-112
8	Pdcd6ip	0.45133	0.866	0.81	1.15331e-111
8	Rhoa	0.35548	0.971	0.985	3.64633e-111
8	Tnfaip2	0.625418	0.739	0.533	1.01138e-110
8	Cd53	0.375556	0.963	0.969	1.57558e-110
8	Clec4d	0.528244	0.81	0.565	9.18227e-110
8	Pros1	0.448529	0.556	0.342	9.60302e-110
8	Srgn	0.422492	0.989	0.987	2.51664e-109
8	Tnf	0.696317	0.789	0.656	4.4153e-109
8	C4b	0.840463	0.346	0.15	8.59657e-109
8	Fndc3b	0.449336	0.738	0.614	1.07982e-108
8	Fosl2	0.4807	0.903	0.834	1.56977e-108
8	AI467606	0.362121	0.409	0.181	6.79838e-108
8	Nrip1	0.502767	0.729	0.566	1.29228e-107
8	Ncf1	0.446702	0.867	0.82	2.66567e-106
8	Csrnp1	0.536911	0.843	0.742	1.18255e-105
8	Xbp1	0.509183	0.818	0.704	2.78589e-105
8	Cfp	0.488976	0.841	0.702	4.3928e-105
8	Actg1	0.40959	0.998	0.995	4.49236e-105
8	Camkk2	0.395676	0.574	0.364	1.34644e-103
8	Cd24a	0.583887	0.407	0.175	2.59924e-103
8	Naaa	0.493025	0.66	0.469	4.1852e-101
8	Rpl37a	0.344641	0.997	0.993	3.60425e-100
8	Ecm1	0.592415	0.736	0.599	5.98499e-100
8	Rpn1	0.507518	0.769	0.657	8.02487e-100
8	Slc16a3	0.473178	0.7	0.444	9.26932e-100
8	Acsl4	0.460179	0.611	0.436	1.94943e-99
8	Ikbke	0.294651	0.377	0.173	7.8518e-95
8	Trib1	0.431495	0.866	0.782	2.11547e-92
8	Ddx17	0.43407	0.786	0.71	3.96551e-92
8	Scamp1	0.328842	0.47	0.288	1.42333e-91
8	Mcemp1	0.444705	0.455	0.156	2.13137e-91
8	Fpr2	0.364313	0.325	0.102	3.94447e-91
8	Il1a	0.637932	0.452	0.17	1.29843e-90
8	Eif4g2	0.36676	0.938	0.942	1.34296e-90
8	Rassf3	0.472608	0.731	0.638	2.11575e-90
8	Gbe1	0.333124	0.36	0.174	2.20485e-90
8	Rab11a	0.403856	0.836	0.778	7.35626e-90
8	Capzb	0.366078	0.942	0.955	1.10757e-89
8	Ier3	0.489454	0.949	0.901	1.75492e-89
8	Junb	0.385202	0.992	0.989	5.226e-87
8	Id3	0.709995	0.595	0.398	3.39491e-86
8	Pam	0.318672	0.425	0.249	3.89666e-86
8	S100a6	0.435264	0.906	0.732	4.34929e-85
8	Sod2	0.446652	0.758	0.671	4.1762e-84
8	Mob1a	0.375424	0.865	0.832	5.49847e-84
8	Cers6	0.394273	0.646	0.49	8.50763e-84
8	Zfp36	0.416521	0.986	0.982	9.58198e-84
8	Ptgs2	0.909603	0.638	0.453	4.88605e-83
8	Ifitm6	0.419333	0.542	0.196	6.25207e-83
8	Dusp1	0.406168	0.991	0.983	7.0643e-83
8	F10	0.470244	0.533	0.198	8.89273e-83
8	Fam20c	0.396332	0.548	0.364	3.4431e-82
8	Krt80	0.307778	0.369	0.156	7.07492e-82
8	Zeb2	0.320877	0.983	0.987	1.68534e-81
8	Sfxn3	0.334635	0.521	0.349	1.7912e-81
8	Tcf7l2	0.410357	0.543	0.357	5.36239e-81
8	Pdlim1	0.38284	0.394	0.192	8.48705e-81
8	Mindy1	0.344046	0.48	0.318	2.73827e-79
8	Rab11fip1	0.426404	0.503	0.289	1.95189e-78
8	Osm	0.501503	0.793	0.627	3.23956e-78
8	Fry	0.264521	0.367	0.158	4.11544e-78
8	S100a4	0.409627	0.837	0.588	7.5471e-78
8	Ibtk	0.325586	0.44	0.271	1.46429e-77
8	Mef2a	0.368406	0.922	0.946	1.60274e-77
8	Rnf149	0.450057	0.925	0.879	2.35598e-77
8	Adgre5	0.454627	0.742	0.634	2.51303e-77
8	Dock2	0.378491	0.789	0.774	4.06876e-77
8	Cxcl1	0.762486	0.629	0.415	9.80164e-77
8	Marcksl1	0.489537	0.824	0.698	1.79268e-76
8	Cep85l	0.284581	0.358	0.179	1.92129e-76
8	Serpine1	0.79587	0.366	0.206	3.1767e-76
8	Rhoc	0.464863	0.61	0.48	4.15784e-76
8	Atp1a3	0.271099	0.364	0.191	2.74139e-75
8	Tnfsf9	0.605126	0.56	0.353	6.85319e-75
8	Ddhd1	0.409588	0.5	0.33	6.92828e-74
8	Man2a1	0.440334	0.763	0.691	1.70067e-73
8	Rab8b	0.380535	0.84	0.801	1.18847e-72
8	Arpc5	0.33366	0.961	0.957	2.82646e-72
8	Mt2	0.529087	0.385	0.221	2.05165e-71
8	Flna	0.393749	0.822	0.732	2.33499e-71
8	Egr1	0.452654	0.864	0.681	2.87291e-71
8	Anxa2	0.385444	0.902	0.789	4.60031e-71
8	Fam120a	0.359876	0.699	0.609	1.05937e-70
8	Rilpl2	0.398919	0.778	0.687	1.57002e-70
8	Bcl2l11	0.448695	0.76	0.676	3.28253e-70
8	Ptprs	0.326684	0.447	0.303	4.51683e-70
8	Mcl1	0.285059	0.986	0.99	6.60772e-70
8	Ptpn12	0.339421	0.673	0.532	7.85836e-70
8	P2ry10b	0.31742	0.397	0.195	1.09428e-69
8	Rnf128	0.346923	0.392	0.208	1.38154e-69
8	Klf7	0.41268	0.656	0.509	1.97888e-69
8	Colgalt1	0.369062	0.73	0.65	4.22534e-69
8	Prkar1a	0.356058	0.866	0.838	4.6255e-69
8	Rps6ka3	0.330971	0.634	0.503	9.53708e-69
8	Ets2	0.360605	0.856	0.78	2.40051e-68
8	Tob1	0.378399	0.557	0.379	5.15719e-68
8	Slc16a10	0.355984	0.579	0.457	7.0035e-68
8	Fgr	0.322509	0.577	0.372	1.76484e-67
8	Atp5g3	0.37749	0.824	0.759	4.29639e-67
8	Chp1	0.306937	0.558	0.434	4.38251e-67
8	Actr2	0.310033	0.949	0.954	5.1473e-67
8	Nedd9	0.303144	0.487	0.277	6.74465e-66
8	Dnajc10	0.306539	0.498	0.361	1.21584e-65
8	Nck1	0.307065	0.48	0.311	1.26347e-65
8	Rbpj	0.363126	0.876	0.832	1.79293e-65
8	Nr4a2	0.427297	0.713	0.51	2.31299e-65
8	Eif2s3x	0.334227	0.557	0.433	3.23586e-65
8	9530068E07Rik	0.352151	0.679	0.587	5.6484e-65
8	Tmem50a	0.324998	0.929	0.917	1.00377e-64
8	Tbxas1	0.348053	0.712	0.62	1.60219e-64
8	Mtus1	0.322711	0.506	0.343	3.98765e-64
8	Calu	0.313013	0.568	0.432	5.57568e-64
8	Atp6v1b2	0.358959	0.799	0.72	6.37259e-64
8	Galnt7	0.35276	0.564	0.446	6.7366e-64
8	Ddx6	0.334009	0.868	0.859	8.02909e-64
8	Atp6ap1	0.322188	0.869	0.839	9.8309e-64
8	Ldlr	0.356161	0.501	0.317	5.68029e-63
8	Cdk17	0.291378	0.497	0.351	6.20789e-63
8	Csnk1a1	0.331721	0.886	0.887	8.27339e-63
8	Ptbp3	0.337591	0.914	0.941	1.6401e-62
8	Surf4	0.36528	0.743	0.668	1.87713e-62
8	Samhd1	0.360225	0.864	0.82	1.94542e-62
8	Gab1	0.29733	0.429	0.269	3.2186e-62
8	Akap7	0.264064	0.325	0.171	5.68021e-62
8	Tlr2	0.391722	0.84	0.792	1.22727e-61
8	Slc7a11	0.480992	0.598	0.331	1.25633e-61
8	Mdm2	0.402044	0.738	0.657	3.58537e-61
8	Agtrap	0.277357	0.443	0.294	4.50676e-61
8	Dok2	0.317411	0.624	0.425	1.20853e-60
8	Rhoq	0.312145	0.533	0.391	1.27526e-60
8	Trim25	0.375088	0.795	0.727	1.74507e-60
8	Dram1	0.273631	0.377	0.226	3.08054e-60
8	Gnb1	0.304225	0.931	0.93	3.65128e-60
8	Cast	0.339541	0.745	0.689	5.58853e-60
8	Sptbn1	0.334487	0.592	0.466	6.7888e-60
8	Itgb1	0.339687	0.912	0.912	1.94351e-59
8	Nsf	0.329183	0.666	0.569	4.81215e-59
8	Irf2bp2	0.344408	0.945	0.951	5.32135e-59
8	Mmp9	0.386885	0.29	0.097	8.36045e-59
8	Nupr1	0.45465	0.564	0.451	1.54679e-58
8	Cxcl14	0.340171	0.279	0.132	1.64964e-58
8	Serp1	0.332778	0.901	0.883	3.00106e-58
8	Ccr1	0.342967	0.742	0.507	3.02619e-58
8	Nampt	0.432947	0.761	0.715	1.27335e-57
8	Sowahc	0.389638	0.58	0.428	2.46407e-57
8	Sypl	0.336237	0.747	0.689	3.73513e-57
8	Fli1	0.340003	0.754	0.693	3.12354e-56
8	Adss	0.291146	0.587	0.457	1.71532e-55
8	Sec23b	0.299942	0.43	0.327	1.40563e-54
8	Vegfa	0.494401	0.573	0.366	7.07016e-54
8	Slc25a37	0.255062	0.43	0.286	1.28462e-53
8	Ezr	0.361486	0.713	0.619	1.3286e-53
8	Cd300ld	0.352211	0.781	0.732	4.38713e-53
8	Anxa7	0.318504	0.654	0.584	5.48792e-53
8	Fbxo33	0.369853	0.535	0.427	1.30007e-52
8	Rnft1	0.287656	0.491	0.366	1.59372e-52
8	Rnf44	0.290875	0.461	0.353	1.60304e-52
8	Rgcc	0.426577	0.508	0.286	2.08882e-52
8	Hsp90b1	0.372791	0.973	0.969	2.74346e-52
8	Arf5	0.297663	0.933	0.932	3.08679e-52
8	Stom	0.294808	0.566	0.467	1.1645e-51
8	Lnpep	0.320406	0.811	0.785	1.2259e-51
8	Sh3bgrl	0.288268	0.92	0.921	1.82785e-51
8	Selenot	0.30906	0.758	0.707	2.96434e-51
8	Emc1	0.280293	0.461	0.352	3.63621e-51
8	Slc28a2	0.253608	0.347	0.19	3.30611e-50
8	Lcp2	0.313562	0.738	0.674	3.31451e-50
8	Ldha	0.316813	0.888	0.855	7.09133e-50
8	Crtap	0.307553	0.322	0.239	1.22802e-49
8	2510009E07Rik	0.289759	0.495	0.371	1.82218e-49
8	Hexim1	0.304782	0.565	0.431	1.91473e-49
8	Gorasp2	0.275684	0.527	0.425	2.72086e-49
8	Cd84	0.306888	0.822	0.759	8.47044e-49
8	Atp2a2	0.315363	0.72	0.653	1.22768e-48
8	Pde4b	0.340795	0.744	0.629	1.38097e-48
8	Wfdc17	0.470487	0.954	0.932	1.80284e-48
8	Klf9	0.286595	0.532	0.325	1.84418e-48
8	Slc8b1	0.280896	0.503	0.381	2.85205e-48
8	Slc20a1	0.351143	0.567	0.428	4.02786e-48
8	Msl2	0.290465	0.575	0.47	5.09676e-48
8	Dstn	0.305769	0.824	0.789	1.67574e-47
8	Abi1	0.29608	0.826	0.813	1.90258e-47
8	Ogt	0.299928	0.694	0.617	2.43404e-47
8	Il1b	0.365282	0.856	0.753	2.71064e-47
8	Ppp3r1	0.298045	0.564	0.493	3.03813e-47
8	Sgpp1	0.308656	0.516	0.379	3.63066e-47
8	Dck	0.437287	0.529	0.451	7.03819e-47
8	Gm42418	0.832574	0.989	0.987	2.10609e-46
8	St6gal1	0.278488	0.502	0.372	2.34275e-46
8	mt-Nd3	0.374765	0.949	0.938	2.6236e-46
8	Nfkb1	0.351235	0.814	0.796	3.11154e-46
8	2020-09-09	0.283397	0.561	0.462	7.77897e-46
8	P4hb	0.304654	0.876	0.832	8.70517e-46
8	Plekhb2	0.297717	0.631	0.558	8.9636e-46
8	Ptafr	0.373456	0.778	0.752	1.60531e-45
8	Serinc1	0.293811	0.841	0.83	1.83372e-45
8	Ppp1r15b	0.303839	0.6	0.51	2.52863e-45
8	Pilra	0.288599	0.596	0.459	4.17334e-45
8	Hnrnph1	0.317393	0.792	0.76	4.20627e-45
8	Itgal	0.293045	0.382	0.187	6.89516e-45
8	Hnrnpm	0.338176	0.795	0.772	9.46019e-45
8	Pitpnc1	0.315933	0.586	0.49	1.14747e-44
8	Celf1	0.305452	0.656	0.595	1.59173e-44
8	Ccdc71l	0.324513	0.574	0.458	1.59566e-44
8	Ifrd1	0.345094	0.949	0.924	1.63899e-44
8	Emp1	0.35356	0.819	0.695	2.4584e-44
8	Jarid2	0.311254	0.711	0.643	3.80057e-44
8	Pgam1	0.306523	0.889	0.815	4.21141e-44
8	Cd164	0.286524	0.64	0.535	6.35628e-44
8	Fam43a	0.268453	0.267	0.108	7.5692e-44
8	Phlda1	0.436202	0.716	0.626	9.14092e-44
8	Fam91a1	0.257454	0.491	0.394	9.31104e-44
8	Hilpda	0.363755	0.654	0.458	1.02904e-43
8	Zdhhc20	0.28393	0.671	0.592	1.2672e-43
8	Ell2	0.359699	0.652	0.535	2.02742e-43
8	Itch	0.280085	0.641	0.559	2.90122e-43
8	AA467197	0.602205	0.374	0.215	4.77674e-43
8	Ckap4	0.343737	0.526	0.434	5.72352e-43
8	Gsr	0.347096	0.56	0.402	7.62424e-43
8	Acod1	0.326512	0.294	0.086	1.80249e-42
8	Kdm7a	0.307516	0.831	0.808	1.9784e-42
8	Gpr132	0.338745	0.536	0.426	4.17947e-42
8	Tgm2	0.327174	0.725	0.577	1.0803e-41
8	Tnpo1	0.276032	0.595	0.516	2.29388e-41
8	Pirb	0.293323	0.825	0.801	2.7012e-41
8	Ubash3b	0.268598	0.565	0.458	3.41283e-41
8	Cd80	0.345931	0.471	0.31	3.70507e-41
8	Insig1	0.275485	0.562	0.431	4.71858e-41
8	Psmd13	0.294351	0.673	0.612	5.2345e-41
8	Frrs1	0.286209	0.562	0.489	1.42588e-40
8	Ppp3ca	0.289186	0.841	0.819	2.33699e-40
8	Plod3	0.260355	0.602	0.532	2.48429e-40
8	Ywhab	0.27851	0.881	0.883	3.99347e-40
8	Stk40	0.263059	0.545	0.422	5.84614e-40
8	Ero1l	0.418998	0.533	0.396	6.33468e-40
8	Hk2	0.255636	0.537	0.411	8.00794e-40
8	Csgalnact2	0.254906	0.438	0.333	2.21251e-39
8	Lims1	0.287685	0.719	0.69	3.14244e-39
8	Hipk1	0.273106	0.643	0.583	6.27902e-39
8	Rab31	0.264813	0.616	0.543	6.83514e-39
8	Hpcal1	0.290532	0.716	0.669	1.01783e-38
8	Trip12	0.285785	0.751	0.71	1.05815e-38
8	Tmed5	0.284531	0.834	0.826	1.63028e-38
8	Bmp2	0.365556	0.317	0.137	3.20474e-38
8	Osbpl9	0.271942	0.666	0.615	3.90796e-38
8	Gls	0.279437	0.828	0.811	1.90711e-37
8	Nfil3	0.278367	0.69	0.545	3.79541e-37
8	Tcp11l2	0.281634	0.53	0.414	7.84005e-37
8	Dusp5	0.417162	0.615	0.51	8.74328e-37
8	Tm9sf3	0.279102	0.841	0.843	1.06943e-36
8	Grk2	0.285351	0.784	0.778	1.07138e-36
8	Nabp1	0.291685	0.527	0.401	1.07935e-36
8	Abca1	0.3257	0.86	0.817	1.71525e-36
8	Spop	0.296044	0.747	0.743	2.25686e-36
8	Stk10	0.258084	0.52	0.409	2.31719e-36
8	Man1a	0.315046	0.799	0.777	4.65083e-36
8	Pdlim5	0.280293	0.628	0.566	5.91988e-36
8	Rpn2	0.305029	0.795	0.768	6.0778e-36
8	Cd9	0.430541	0.78	0.691	1.26512e-35
8	Plk2	0.355339	0.64	0.51	1.78582e-35
8	Lpp	0.262318	0.616	0.533	2.59632e-35
8	St8sia4	0.330982	0.641	0.557	3.16163e-35
8	Plxdc2	0.355908	0.314	0.199	3.75e-35
8	Slfn2	0.257932	0.891	0.875	8.48708e-35
8	Itsn1	0.271183	0.596	0.505	2.80284e-34
8	B4galt1	0.325189	0.688	0.648	3.13665e-34
8	Txn1	0.30804	0.896	0.889	4.30901e-34
8	Atp6v1e1	0.255163	0.827	0.811	1.99319e-33
8	Cmpk1	0.268234	0.839	0.817	3.12992e-33
8	S100a8	0.584857	0.363	0.225	5.55865e-33
8	Pcbp1	0.286771	0.877	0.898	5.73783e-33
8	Emc10	0.295115	0.629	0.599	1.19936e-32
8	Srsf5	0.25425	0.905	0.929	1.31639e-32
8	Prcp	0.263291	0.781	0.762	2.26294e-32
8	Atp5a1	0.275413	0.891	0.904	4.29537e-32
8	Egr3	0.25783	0.257	0.105	5.19125e-32
8	Ptp4a1	0.291965	0.844	0.835	5.26124e-32
8	Far1	0.282624	0.58	0.516	6.26166e-32
8	Nr4a3	0.31021	0.568	0.445	7.42937e-32
8	Mef2d	0.251686	0.683	0.627	9.99485e-32
8	Mindy2	0.255751	0.658	0.589	1.37417e-31
8	Pdia6	0.383868	0.869	0.833	1.51309e-31
8	Pigt	0.255308	0.507	0.452	2.87077e-31
8	Thbd	0.292789	0.335	0.211	8.47715e-31
8	Atp8a1	0.254911	0.574	0.532	1.13944e-30
8	Nme1	0.303955	0.789	0.726	1.58015e-30
8	Selenos	0.299941	0.69	0.658	1.68848e-30
8	Wdr26	0.251466	0.843	0.867	1.99786e-30
8	Hdgf	0.266491	0.735	0.693	2.20014e-30
8	Sod1	0.260256	0.705	0.664	2.47966e-30
8	Tuba1c	0.291095	0.683	0.633	3.30541e-30
8	Il1r2	0.41434	0.281	0.159	4.46674e-30
8	Mtpn	0.261023	0.839	0.837	7.76863e-30
8	Slc39a1	0.256434	0.713	0.68	2.4038e-29
8	Galnt1	0.259932	0.674	0.638	2.43816e-29
8	Morf4l2	0.257278	0.705	0.664	2.52274e-29
8	Ikzf1	0.257848	0.622	0.569	2.59931e-29
8	Prkcd	0.272691	0.84	0.86	5.1666e-29
8	Mia3	0.253237	0.574	0.531	7.38854e-29
8	Atf4	0.257753	0.805	0.798	1.18024e-28
8	Igkc	0.795236	0.506	0.465	4.17075e-28
8	S100a9	0.492259	0.336	0.244	5.66164e-28
8	Ppp1r18	0.281624	0.765	0.775	1.13233e-27
8	Cd36	0.39856	0.639	0.523	1.30529e-27
8	Cyth1	0.254616	0.655	0.6	3.15134e-27
8	Elavl1	0.256371	0.677	0.658	1.7065e-26
8	Nfkbid	0.267817	0.706	0.642	1.71043e-26
8	Lbr	0.253584	0.491	0.403	2.06163e-26
8	Zfp36l1	0.260431	0.927	0.936	1.09225e-25
8	Malt1	0.289786	0.572	0.458	3.06902e-25
8	Nrros	0.271127	0.764	0.766	4.02698e-25
8	Hmox1	0.372456	0.882	0.821	4.10188e-25
8	Ube2d2a	0.250296	0.817	0.823	5.8835e-25
8	Tab2	0.259093	0.777	0.78	6.80676e-25
8	G3bp2	0.286389	0.762	0.767	1.42782e-23
8	Ccl7	0.327203	0.667	0.537	2.22145e-22
8	Tcn2	0.251449	0.646	0.657	2.26607e-21
8	Tnip3	0.274863	0.376	0.25	4.91728e-21
8	Slc38a2	0.255815	0.796	0.791	5.73128e-21
8	Ccr2	0.2781	0.647	0.528	5.13545e-20
8	Pycard	0.285345	0.741	0.751	6.24012e-20
8	Actn4	0.25326	0.624	0.603	1.67911e-18
8	Gm26917	0.361037	0.61	0.583	9.85837e-18
8	Cxcl3	0.323012	0.425	0.263	1.97898e-17
8	Il1rn	0.315538	0.52	0.425	2.40458e-17
8	Lgmn	0.298913	0.978	0.968	8.69115e-11
9	Stmn1	1.97876	0.987	0.325	0
9	Top2a	1.75363	0.771	0.103	0
9	Mki67	1.71201	0.907	0.112	0
9	Birc5	1.58425	0.944	0.05	0
9	Ube2c	1.55341	0.883	0.047	0
9	Hmgb2	1.49778	0.973	0.805	0
9	Tubb5	1.43086	0.979	0.811	0
9	Pclaf	1.40962	0.819	0.054	0
9	Tuba1b	1.29681	0.958	0.753	0
9	Cenpf	1.26559	0.815	0.022	0
9	H2afz	1.21447	0.997	0.962	0
9	Smc4	1.12504	0.89	0.4	0
9	Ccnb2	1.09231	0.884	0.03	0
9	Smc2	1.07216	0.821	0.19	0
9	Cenpa	1.07182	0.939	0.361	0
9	Nucks1	1.04904	0.979	0.646	0
9	Tpx2	1.04765	0.815	0.042	0
9	Hmgn2	1.04564	0.952	0.433	0
9	Cenpe	1.04375	0.804	0.048	0
9	Cks1b	1.03355	0.879	0.105	0
9	Prc1	1.01209	0.688	0.038	0
9	Tmpo	1.00904	0.902	0.432	0
9	Cdca3	1.00601	0.868	0.037	0
9	H2afv	1.00337	0.969	0.549	0
9	Ccna2	0.988261	0.801	0.022	0
9	Cdca8	0.973605	0.846	0.066	0
9	Hmgb1	0.971319	0.99	0.92	0
9	Tubb4b	0.949962	0.839	0.373	0
9	Hmmr	0.940844	0.782	0.013	0
9	Racgap1	0.923415	0.844	0.06	0
9	Ube2s	0.920651	0.968	0.766	0
9	Cdk1	0.901474	0.7	0.072	0
9	Cks2	0.873518	0.86	0.322	0
9	Ran	0.871683	0.976	0.818	0
9	Nusap1	0.861075	0.633	0.019	0
9	Arl6ip1	0.825265	0.985	0.918	0
9	Kif23	0.811839	0.75	0.081	0
9	Selenoh	0.803538	0.915	0.391	0
9	Kif11	0.799954	0.678	0.021	0
9	Hist1h2ae	0.786756	0.489	0.046	0
9	Hist1h1b	0.77894	0.463	0.02	0
9	H2afx	0.769596	0.732	0.165	0
9	Anp32b	0.757301	0.977	0.832	0
9	Anp32e	0.740626	0.946	0.54	0
9	Rad21	0.733211	0.924	0.542	0
9	Ccnb1	0.726877	0.675	0.016	0
9	Ppia	0.715119	1	0.988	0
9	Rrm1	0.703854	0.737	0.178	0
9	Ckap2l	0.700808	0.708	0.049	0
9	Ptma	0.688787	0.999	0.994	0
9	Incenp	0.687768	0.717	0.163	0
9	Cdc20	0.686613	0.619	0.015	0
9	Knl1	0.678221	0.679	0.023	0
9	Aspm	0.672607	0.626	0.009	0
9	Ezh2	0.666811	0.723	0.224	0
9	Tacc3	0.66538	0.793	0.082	0
9	Knstrn	0.649117	0.774	0.045	0
9	Spc24	0.63703	0.699	0.034	0
9	Kif15	0.623522	0.681	0.028	0
9	Cbx3	0.617149	0.947	0.594	0
9	Kif20b	0.614785	0.643	0.046	0
9	Prdx4	0.602118	0.922	0.552	0
9	Bub1	0.597476	0.709	0.021	0
9	Tk1	0.589415	0.592	0.052	0
9	Cdkn3	0.586495	0.691	0.018	0
9	Ccdc34	0.585812	0.8	0.213	0
9	Rangap1	0.579422	0.831	0.283	0
9	Bub1b	0.565101	0.688	0.041	0
9	Spc25	0.558604	0.62	0.042	0
9	Lsm2	0.554028	0.842	0.316	0
9	Anln	0.550535	0.628	0.048	0
9	Aurkb	0.548248	0.586	0.039	0
9	Cdkn2c	0.538932	0.618	0.129	0
9	Ncapd2	0.527484	0.675	0.038	0
9	Pbk	0.518681	0.549	0.012	0
9	Dlgap5	0.507487	0.64	0.029	0
9	Sae1	0.496747	0.804	0.287	0
9	Cit	0.494837	0.619	0.026	0
9	Pmf1	0.483774	0.774	0.197	0
9	Plk1	0.483266	0.572	0.007	0
9	Lockd	0.478607	0.634	0.018	0
9	Kif20a	0.478182	0.647	0.011	0
9	Ncapg	0.477928	0.595	0.021	0
9	Cep55	0.47632	0.614	0.013	0
9	Ndc80	0.473862	0.606	0.024	0
9	Diaph3	0.473594	0.682	0.043	0
9	Asf1b	0.471298	0.599	0.051	0
9	C330027C09Rik	0.46609	0.639	0.032	0
9	Kif4	0.449163	0.58	0.01	0
9	Sgo2a	0.43966	0.533	0.015	0
9	Mad2l1	0.434831	0.671	0.071	0
9	Hist1h2ap	0.432535	0.417	0.015	0
9	Ckap2	0.422567	0.559	0.016	0
9	Mis18bp1	0.420427	0.551	0.051	0
9	Pimreg	0.419072	0.513	0.006	0
9	Prr11	0.415215	0.573	0.009	0
9	Shcbp1	0.40431	0.584	0.018	0
9	Kif22	0.402247	0.561	0.014	0
9	Nuf2	0.393472	0.591	0.013	0
9	Iqgap3	0.385881	0.53	0.031	0
9	Melk	0.378996	0.55	0.015	0
9	Ect2	0.372426	0.527	0.019	0
9	Aurka	0.365441	0.524	0.026	0
9	Esco2	0.358993	0.422	0.011	0
9	Kif2c	0.35545	0.504	0.014	0
9	Neil3	0.348109	0.467	0.011	0
9	Spag5	0.326612	0.536	0.012	0
9	Ncaph	0.325418	0.513	0.048	0
9	Foxm1	0.320959	0.535	0.013	0
9	Ska1	0.320326	0.507	0.008	0
9	Cenpw	0.308583	0.555	0.048	0
9	Cdca2	0.300305	0.44	0.01	0
9	Sgo1	0.296723	0.438	0.011	0
9	Nek2	0.290156	0.451	0.008	0
9	Cenpm	0.288464	0.51	0.022	0
9	Kifc1	0.262673	0.428	0.012	0
9	Cmc2	0.455161	0.721	0.193	8.53E-320
9	Tyms	0.445078	0.557	0.074	8.53E-320
9	Tagln2	0.65368	0.992	0.912	2.02E-312
9	Rad51ap1	0.295622	0.459	0.026	9.33E-310
9	Hmgb3	0.292446	0.501	0.039	2.07079e-305
9	Dbf4	0.500137	0.735	0.203	9.49022e-305
9	Rrm2	0.577136	0.457	0.035	7.91046e-303
9	Hmgn1	0.603644	0.934	0.531	2.28521e-302
9	Hdgf	0.55732	0.955	0.681	8.86589e-298
9	Ckap5	0.521811	0.781	0.3	2.307e-296
9	Hint1	0.48502	0.981	0.914	1.99412e-284
9	Lsm5	0.483646	0.877	0.446	2.06663e-275
9	Spdl1	0.389577	0.571	0.102	4.63199e-272
9	Fbxo5	0.30193	0.383	0.018	1.24575e-267
9	Jpt1	0.541554	0.969	0.842	2.49921e-267
9	Ndc1	0.319148	0.586	0.083	4.82017e-263
9	Ube2t	0.277322	0.454	0.041	3.04557e-261
9	Cenpq	0.314703	0.557	0.061	1.3344e-254
9	Rdm1	0.369009	0.659	0.133	1.18222e-253
9	Plp2	0.499113	0.819	0.369	3.03716e-243
9	Dek	0.601117	0.942	0.753	2.90688e-241
9	Gmnn	0.434774	0.679	0.195	1.78602e-239
9	Banf1	0.47356	0.893	0.551	1.00601e-236
9	Anapc11	0.462002	0.925	0.632	3.14637e-235
9	Rad51	0.268384	0.43	0.028	4.25025e-233
9	Mrpl51	0.453246	0.863	0.481	1.53725e-232
9	Alyref	0.500434	0.915	0.61	1.73592e-228
9	Hnrnpa1	0.485846	0.963	0.794	7.94916e-227
9	Cbx5	0.428704	0.661	0.187	3.13218e-226
9	Hist1h1e	0.446184	0.495	0.089	6.15131e-226
9	Cdc25b	0.300995	0.446	0.057	1.27072e-218
9	Snrpd1	0.462693	0.881	0.556	1.39499e-217
9	Nrm	0.388659	0.655	0.172	2.63825e-216
9	Lmnb2	0.259292	0.497	0.067	1.02295e-215
9	Calm3	0.452109	0.962	0.797	3.49211e-214
9	Ranbp1	0.575999	0.91	0.68	1.45456e-203
9	Plk4	0.355769	0.584	0.119	2.26473e-202
9	Nde1	0.359623	0.667	0.191	5.16177e-201
9	Uhrf1	0.370395	0.508	0.06	4.14452e-199
9	Rbbp7	0.450562	0.825	0.43	9.3479e-199
9	Arhgap11a	0.366206	0.646	0.17	5.35786e-198
9	Anapc5	0.408087	0.873	0.507	1.07213e-197
9	E2f8	0.256568	0.426	0.046	1.31478e-196
9	Ncaph2	0.374128	0.809	0.358	1.47593e-195
9	Clspn	0.341867	0.444	0.067	4.35063e-191
9	Ybx1	0.344847	0.994	0.978	2.72914e-190
9	Hirip3	0.295877	0.51	0.086	4.11637e-190
9	Clic1	0.376451	0.991	0.965	4.8854e-188
9	Ddx39	0.376236	0.787	0.316	6.95508e-188
9	Lmnb1	0.531805	0.875	0.47	5.59806e-185
9	Atp5o.1	0.418698	0.944	0.769	1.908e-183
9	Dnajc9	0.3598	0.633	0.199	5.5798e-183
9	Lgals1	0.581493	0.985	0.907	5.92936e-183
9	Atpif1	0.43298	0.975	0.869	1.45247e-182
9	Hjurp	0.389305	0.602	0.168	2.05775e-182
9	Usp1	0.405454	0.735	0.318	2.2804e-176
9	Rfc5	0.268086	0.547	0.105	1.07637e-175
9	Smc1a	0.437329	0.884	0.574	4.38535e-174
9	Cdkn2d	0.385294	0.675	0.257	4.73571e-168
9	Lmf2	0.301977	0.685	0.21	5.73811e-168
9	Csrp1	0.358097	0.767	0.326	2.29948e-167
9	Bub3	0.409866	0.845	0.514	5.89034e-165
9	Trim59	0.311804	0.517	0.085	5.61486e-163
9	Reep4	0.311496	0.622	0.204	1.4241e-161
9	Fkbp2	0.39013	0.935	0.669	5.44761e-161
9	Hnrnpa3	0.386843	0.983	0.926	1.86407e-159
9	Atad2	0.517891	0.718	0.345	2.48972e-158
9	Cox7a2	0.361577	0.977	0.868	3.98184e-156
9	Hp1bp3	0.419475	0.895	0.575	5.54664e-154
9	Txn1	0.4455	0.979	0.885	9.36762e-154
9	Hnrnpa2b1	0.354156	0.994	0.958	1.00038e-153
9	Lsm4	0.360336	0.913	0.646	1.30108e-153
9	Atp5b	0.360496	0.975	0.902	3.55649e-153
9	Rnaseh2c	0.354042	0.874	0.518	2.62348e-151
9	Nap1l1	0.429057	0.947	0.832	5.30266e-151
9	Fen1	0.282068	0.539	0.138	4.6302e-149
9	Cfl1	0.301875	0.997	0.987	1.04681e-144
9	Ssrp1	0.371999	0.824	0.505	4.6652e-140
9	Atp5f1	0.327157	0.976	0.891	1.09926e-139
9	Hpf1	0.363087	0.806	0.466	1.77175e-139
9	Mcm5	0.328421	0.556	0.12	2.00781e-138
9	Tuba1c	0.450572	0.857	0.623	2.35378e-138
9	Snrpe	0.346054	0.946	0.78	3.22945e-137
9	Hnrnpab	0.418662	0.939	0.805	7.64255e-134
9	Exosc8	0.287536	0.722	0.305	1.29662e-131
9	Dut	0.343705	0.48	0.134	2.0751e-131
9	Dynlt1f	0.288465	0.689	0.273	9.75289e-130
9	Mcm7	0.322371	0.503	0.113	1.19985e-128
9	Rbm3	0.350281	0.982	0.889	5.49255e-128
9	Lbr	0.364722	0.815	0.385	3.73467e-127
9	Dtymk	0.283927	0.643	0.244	1.16743e-126
9	Mdh1	0.327753	0.911	0.622	1.2665e-126
9	Swi5	0.319696	0.946	0.731	2.49591e-125
9	Uqcr10	0.329848	0.946	0.775	5.78675e-125
9	Fam96a	0.359545	0.924	0.727	6.28614e-125
9	Cbfb	0.336892	0.847	0.514	8.88022e-124
9	Nudc	0.330608	0.855	0.588	1.44143e-123
9	Ywhaq	0.325188	0.942	0.789	1.48792e-122
9	Cox5b	0.336814	0.969	0.869	5.1827e-122
9	Lig1	0.353215	0.541	0.166	6.00506e-122
9	Mrpl18	0.312953	0.819	0.499	1.47889e-121
9	Ptpa	0.302164	0.852	0.476	2.62422e-121
9	Set	0.368243	0.96	0.853	1.03557e-119
9	Pa2g4	0.3401	0.833	0.52	3.19373e-118
9	Hist1h4d	0.27915	0.377	0.063	4.12851e-118
9	Mis18a	0.274506	0.598	0.221	1.17552e-117
9	Topbp1	0.291354	0.62	0.215	6.5407e-116
9	Ddx39b	0.332755	0.894	0.581	2.8771e-115
9	Sptssa	0.339125	0.95	0.769	9.60613e-115
9	Ywhae	0.286475	0.983	0.938	5.88673e-114
9	Rps27l	0.336529	0.976	0.882	9.8191e-114
9	Pfn1	0.285959	0.997	0.991	2.5625e-113
9	Calm2	0.322801	0.988	0.961	3.91519e-113
9	Serbp1	0.317888	0.983	0.903	9.41064e-113
9	Lsm3	0.282231	0.785	0.421	1.02212e-112
9	Ndufb11	0.299931	0.952	0.795	2.95662e-112
9	Sec11c	0.32195	0.935	0.733	7.7934e-112
9	Dnmt1	0.324994	0.675	0.333	6.9566e-109
9	Ctcf	0.323935	0.832	0.541	1.60508e-108
9	Xpo1	0.297507	0.812	0.448	3.13863e-107
9	Nxt2	0.268375	0.59	0.186	7.53313e-107
9	G2e3	0.263603	0.493	0.14	1.9804e-105
9	Nudt21	0.274751	0.839	0.508	8.53633e-104
9	Mrpl42	0.289873	0.863	0.57	4.16405e-102
9	Mrps14	0.293849	0.899	0.642	6.78504e-102
9	Ywhah	0.314923	0.972	0.87	8.40884e-102
9	Ptms	0.383007	0.98	0.848	9.06129e-102
9	Nsmce1	0.267727	0.739	0.356	1.24497e-101
9	Rpl22l1	0.340133	0.973	0.874	1.55599e-101
[truncated: 2,757 more rows]
