# Supplementary material for: Spatiotemporal dynamics of macrophage heterogeneity and a potential function of Trem2hi macrophages in infarcted hearts
Source: Nat Commun. 2022 Aug 6;13:4580. doi: 10.1038/s41467-022-32284-2 (PMC9357004; doi:10.1038/s41467-022-32284-2)
Supplement: Supplementary file 6 — Supplementary Data 3 [file 41467_2022_32284_MOESM6_ESM.xlsx]

## Sheet: Sheet1
Supplementary Data 3. Significantly enriched genes in each neutrophil subset.
Cluster	gene	avg_logFC	pct.1	pct.2	p_val_adj*
1	Fpr1	0.628563	0.563	0.297	1.88626e-82
1	S100a9	0.327191	0.991	0.965	2.98129e-80
1	Ccl6	0.629125	0.926	0.811	1.21699e-77
1	Cd14	0.379781	0.958	0.882	1.90365e-66
1	S100a8	0.254169	0.987	0.942	9.28591e-66
1	Thbs1	0.498158	0.889	0.777	8.93851e-54
1	Wfdc17	0.445872	0.854	0.691	3.0648e-48
1	Adam8	0.363563	0.72	0.538	1.50414e-42
1	Wfdc21	0.311867	0.637	0.418	7.1808e-39
1	Cd9	0.26977	0.977	0.944	1.52898e-37
1	AC110211.1	0.335292	0.645	0.45	3.06738e-37
1	S100a6	0.318895	0.942	0.856	4.21781e-36
1	Cxcl3	0.383102	0.872	0.776	5.3368e-35
1	Cd33	0.296791	0.852	0.73	6.23717e-34
1	Cd177	0.411109	0.472	0.297	6.16217e-33
1	G0s2	0.319076	0.948	0.886	1.05978e-31
1	Fpr2	0.309549	0.607	0.417	2.29814e-31
1	Lcn2	0.283797	0.695	0.497	1.59249e-29
1	Stx11	0.297734	0.6	0.419	1.67614e-28
1	Glrx	0.306777	0.625	0.461	4.03771e-26
1	Il1rap	0.310581	0.653	0.49	5.41508e-26
1	Klra2	0.312048	0.378	0.225	2.49636e-25
1	Rab44	0.258091	0.646	0.482	1.99604e-23
1	Tgm1	0.360182	0.258	0.138	2.51903e-22
1	Ltb4r1	0.280811	0.616	0.465	3.08213e-22
1	Ceacam10	0.33092	0.282	0.16	3.68903e-20
1	Crispld2	0.292605	0.282	0.153	3.92169e-19
1	Anxa3	0.266287	0.561	0.411	7.42592e-19
1	Retnlg	0.267957	0.658	0.482	1.24661e-18
1	Mgst1	0.35919	0.391	0.254	2.05494e-18
1	Dgat2	0.274371	0.413	0.284	1.19032e-15
1	Il1f9	0.310829	0.549	0.418	3.84248e-15
1	F630028O10Rik	0.276645	0.51	0.394	1.2685e-12
1	Esd	0.273235	0.399	0.291	5.58056e-11
1	Gm5483	0.463759	0.431	0.354	7.36483e-08
1	Trf	0.25261	0.322	0.227	1.26337e-07
2	Bcl2a1d	0.811148	0.678	0.417	2.18036e-91
2	Bcl2a1a	0.734318	0.762	0.495	2.9409e-91
2	Dusp2	0.953878	0.501	0.23	9.39966e-90
2	Icam1	0.841229	0.612	0.351	1.19357e-86
2	Tnf	0.879758	0.78	0.58	9.94389e-85
2	Bcl2a1b	0.619912	0.935	0.799	2.38056e-84
2	Clec4n	0.624108	0.735	0.534	4.63312e-62
2	Siglecf	0.594867	0.189	0.037	9.27539e-62
2	Csf1	0.547081	0.799	0.59	8.39112e-61
2	Gngt2	0.783724	0.342	0.147	4.1302e-60
2	Ncf1	0.467224	0.874	0.77	3.17704e-51
2	Ccrl2	0.477715	0.883	0.739	2.80513e-50
2	Nr4a1	0.532412	0.725	0.543	3.92144e-48
2	Gadd45b	0.51828	0.827	0.695	6.96123e-46
2	AA467197	0.59722	0.707	0.548	5.46916e-45
2	Scimp	0.514138	0.329	0.144	7.27477e-45
2	Nfkbia	0.343516	0.977	0.929	1.0367e-41
2	Pim1	0.323957	0.981	0.963	1.30711e-40
2	Ppia	0.545541	0.58	0.422	3.20531e-39
2	Junb	0.290173	0.991	0.98	2.38643e-38
2	Gm19951	0.715879	0.372	0.207	1.12671e-37
2	Mrpl52	0.570447	0.282	0.141	6.55113e-37
2	Skil	0.365093	0.843	0.726	1.96847e-36
2	Ptgs1	0.436543	0.15	0.043	1.27819e-35
2	Tnfaip2	0.463281	0.811	0.7	1.22421e-34
2	Cd24a	0.402438	0.892	0.804	2.59215e-34
2	Hexb	0.587268	0.228	0.106	1.70004e-32
2	Il23a	0.747226	0.325	0.173	4.80636e-32
2	Jak2	0.398669	0.635	0.465	6.72113e-32
2	Rpl36	0.533333	0.451	0.298	1.62649e-31
2	Rps27l	0.472573	0.282	0.146	6.40622e-31
2	Arf2	0.532632	0.278	0.147	7.99398e-31
2	Rps26	0.52481	0.608	0.48	8.88303e-31
2	Cst3	0.531981	0.763	0.686	1.48494e-29
2	Snrpb	0.407223	0.3	0.165	6.50707e-29
2	Rpsa	0.493461	0.548	0.417	7.26056e-28
2	Marcksl1	0.38597	0.836	0.746	3.23092e-27
2	Rps19	0.550307	0.491	0.362	1.37669e-26
2	Dynll1	0.422149	0.535	0.391	1.49561e-26
2	Mtdh	0.484647	0.326	0.199	2.60506e-26
2	B4galt1	0.475766	0.325	0.195	3.72001e-26
2	Rps28	0.536525	0.459	0.327	4.07579e-26
2	Nop10	0.355545	0.17	0.067	6.44021e-26
2	Egr3	0.51485	0.424	0.278	6.88015e-26
2	Fam105a	0.389021	0.188	0.079	8.76291e-26
2	Zfp36	0.360603	0.923	0.875	5.21077e-25
2	Lfng	0.412218	0.472	0.332	6.10751e-25
2	Il1a	0.495354	0.586	0.435	8.85026e-25
2	Gpr84	0.487404	0.244	0.125	1.35342e-24
2	2010107E04Rik	0.403239	0.331	0.202	5.7099e-24
2	Snrpe	0.356232	0.203	0.097	9.09348e-24
2	Snrpg	0.33298	0.156	0.061	1.43e-23
2	Gpx1	0.41969	0.689	0.582	1.53752e-23
2	Il1b	0.270286	0.997	0.995	1.8829e-23
2	Hnrnpab	0.358615	0.311	0.179	2.60019e-23
2	Ppp1r15a	0.337379	0.788	0.688	6.35924e-23
2	Rps8	0.401728	0.693	0.588	7.78409e-23
2	Ptma	0.450083	0.559	0.436	1.35995e-22
2	Hint1	0.351229	0.255	0.132	1.38867e-22
2	Nfkbid	0.347343	0.749	0.655	1.73517e-22
2	Rpl22	0.459265	0.403	0.28	6.67753e-22
2	Rplp1	0.488438	0.697	0.622	6.87749e-22
2	Sumo2	0.357015	0.401	0.268	8.05315e-22
2	Rbm3	0.335616	0.624	0.494	8.18515e-22
2	Gm12840	0.601918	0.35	0.229	2.07039e-21
2	Rps15	0.425835	0.462	0.332	2.22705e-21
2	Tgfbr1	0.394643	0.277	0.163	2.44338e-21
2	Uqcr11	0.368255	0.216	0.111	2.75268e-21
2	Cox8a	0.314512	0.842	0.783	2.9986e-21
2	Creb5	0.418618	0.299	0.178	3.15403e-21
2	Arpp19	0.372531	0.353	0.235	6.93282e-21
2	Serbp1	0.379566	0.301	0.18	7.61353e-21
2	Cnbp	0.412009	0.395	0.283	1.08844e-20
2	Rps2	0.426509	0.603	0.503	1.40947e-20
2	Rplp0	0.400773	0.673	0.59	1.88721e-20
2	Ltb	0.381115	0.55	0.415	2.03369e-20
2	Ubash3b	0.359754	0.208	0.108	2.33604e-20
2	Nsf	0.333456	0.218	0.115	6.14073e-20
2	Rps11	0.36617	0.603	0.493	7.28392e-20
2	Emc6	0.282047	0.182	0.085	7.54729e-20
2	Ninj1	0.270623	0.8	0.702	8.72459e-20
2	Rpl32	0.401679	0.536	0.421	1.10945e-19
2	Aprt	0.336634	0.256	0.143	1.17866e-19
2	Rps17	0.375764	0.32	0.196	1.23878e-19
2	Pcbp1	0.332121	0.51	0.377	1.67196e-19
2	Rplp2	0.394656	0.674	0.585	2.46445e-19
2	Cd69	0.608575	0.263	0.161	3.62556e-19
2	Mdh2	0.35873	0.413	0.293	1.00499e-18
2	Ybx1	0.385078	0.49	0.375	1.23927e-18
2	Cox7a2	0.404204	0.406	0.303	1.28616e-18
2	Mrpl57	0.27305	0.146	0.061	1.74564e-18
2	Tgif1	0.297329	0.68	0.551	1.78405e-18
2	Cox5a	0.332926	0.388	0.269	5.76935e-18
2	Park7	0.298755	0.187	0.094	6.71303e-18
2	Rgs10	0.321176	0.164	0.071	7.01514e-18
2	Rpl19	0.345821	0.652	0.557	1.02249e-17
2	Rpl8	0.335806	0.669	0.571	1.09709e-17
2	Ran	0.340905	0.26	0.159	1.19621e-17
2	Snrpd3	0.310379	0.187	0.093	1.57258e-17
2	Hbegf	0.463063	0.19	0.1	2.06077e-17
2	Pfdn2	0.302822	0.251	0.149	2.11274e-17
2	Cep83	0.325231	0.248	0.14	2.37885e-17
2	Rps18	0.397594	0.393	0.283	2.41332e-17
2	Rps21	0.509729	0.508	0.42	3.86869e-17
2	Rpl12	0.387132	0.425	0.312	3.91604e-17
2	Bhlhe40	0.345514	0.695	0.59	5.23767e-17
2	Banf1	0.252444	0.113	0.045	5.68495e-17
2	Tnfrsf13b	0.382237	0.177	0.093	1.20627e-16
2	Trio	0.310321	0.174	0.087	1.27182e-16
2	Pfdn6	0.271895	0.179	0.088	1.40685e-16
2	Atp5j2	0.335149	0.334	0.223	1.41349e-16
2	Bola2	0.274016	0.128	0.054	1.50258e-16
2	Ier2	0.3268	0.73	0.647	1.82387e-16
2	Ffar2	0.450371	0.222	0.119	2.00445e-16
2	Pmaip1	0.41207	0.27	0.167	2.0768e-16
2	Rpl18	0.355255	0.655	0.567	2.65708e-16
2	Cox6a1	0.319905	0.411	0.299	2.99335e-16
2	Dennd4a	0.307524	0.829	0.771	3.89507e-16
2	Cxcr4	0.331647	0.753	0.666	4.14762e-16
2	Rpl35a	0.345046	0.745	0.67	4.61324e-16
2	Ptgs2	0.423516	0.85	0.809	7.71233e-16
2	Snx10	0.318548	0.595	0.476	1.45945e-15
2	Cox6b1	0.350869	0.413	0.317	1.60297e-15
2	Rpl38	0.44291	0.481	0.391	4.56905e-15
2	M6pr	0.310479	0.463	0.344	5.23231e-15
2	Minos1	0.324234	0.266	0.173	5.92725e-15
2	Mat2a	0.33387	0.236	0.138	6.10078e-15
2	Cdk2ap2	0.310966	0.795	0.71	9.62249e-15
2	Rps29	0.395831	0.806	0.763	1.17405e-14
2	Alyref	0.30565	0.263	0.165	1.28011e-14
2	Uqcc2	0.251739	0.119	0.053	2.18803e-14
2	Rpl11	0.320355	0.509	0.399	2.59965e-14
2	Nme1	0.285032	0.214	0.124	3.39392e-14
2	Ikbke	0.318999	0.164	0.085	4.0536e-14
2	Taf10	0.311348	0.325	0.227	4.57619e-14
2	Gm31718	0.313366	0.244	0.151	4.911e-14
2	Rbm25	0.282741	0.612	0.507	5.22864e-14
2	Adgre5	0.275941	0.651	0.539	7.88446e-14
2	Egr2	0.357596	0.275	0.181	1.5076e-13
2	Btf3	0.311818	0.547	0.455	1.55186e-13
2	Tnfaip3	0.314304	0.758	0.685	1.73942e-13
2	Itgax	0.297659	0.2	0.111	1.88914e-13
2	Eef1d	0.27053	0.213	0.124	2.19138e-13
2	Rpl35	0.328048	0.315	0.211	2.31393e-13
2	Rpl21	0.324051	0.597	0.504	2.38465e-13
2	Il1rn	0.296602	0.879	0.838	2.66116e-13
2	Atp5e	0.390422	0.506	0.425	4.26208e-13
2	Usmg5	0.323905	0.357	0.257	5.11414e-13
2	Hmgb1	0.266991	0.53	0.42	5.454e-13
2	Anp32b	0.260633	0.3	0.197	6.92411e-13
2	Atox1	0.335782	0.545	0.455	7.22194e-13
2	Mrfap1	0.268472	0.362	0.256	9.56775e-13
2	Coro2a	0.267507	0.164	0.087	1.09714e-12
2	Cmtm7	0.282943	0.404	0.302	1.18029e-12
2	Set	0.294244	0.272	0.18	1.22378e-12
2	Cited2	0.354918	0.467	0.368	1.27842e-12
2	Ier3	0.279546	0.938	0.907	1.56018e-12
2	Socs3	0.331282	0.593	0.505	2.22142e-12
2	Llph	0.271452	0.224	0.136	2.34061e-12
2	U2af1	0.261225	0.211	0.127	2.65291e-12
2	Cks2	0.348448	0.437	0.335	3.05542e-12
2	G3bp1	0.283175	0.208	0.123	5.39233e-12
2	Fubp1	0.27105	0.208	0.118	5.87468e-12
2	Naca	0.279925	0.409	0.307	7.69862e-12
2	Klhl6	0.349683	0.16	0.094	8.43253e-12
2	Rps5	0.277688	0.541	0.439	8.76405e-12
2	Clec5a	0.279821	0.646	0.546	1.22378e-11
2	Runx1	0.270778	0.564	0.466	1.24311e-11
2	Cd300a	0.295313	0.495	0.402	1.51178e-11
2	Slco3a1	0.258693	0.195	0.11	1.99964e-11
2	Rpl13	0.293192	0.666	0.596	2.14453e-11
2	Rpl6	0.315446	0.467	0.369	2.20501e-11
2	Rpl14	0.30862	0.327	0.228	3.01062e-11
2	Tgfb1	0.280662	0.571	0.47	3.45784e-11
2	Rpl36al	0.273513	0.303	0.208	4.86276e-11
2	Ost4	0.274408	0.466	0.371	7.59977e-11
2	Ndufa13	0.304446	0.311	0.228	8.41373e-11
2	Maff	0.290855	0.523	0.433	8.6108e-11
2	1110002J07Rik	0.352657	0.126	0.061	8.80773e-11
2	Chchd2	0.263534	0.717	0.658	9.7158e-11
2	Rpl41	0.361483	0.74	0.711	9.72151e-11
2	Cox7b	0.297646	0.251	0.175	2.20834e-10
2	Tmem14c	0.296154	0.258	0.173	2.49345e-10
2	Atp5g2	0.276963	0.207	0.126	2.80082e-10
2	Tomm7	0.283045	0.319	0.233	3.17495e-10
2	Smarca5	0.263599	0.275	0.184	4.44314e-10
2	Arhgap5	0.253945	0.192	0.11	4.55605e-10
2	Rpl26	0.284452	0.568	0.484	5.04745e-10
2	Snu13	0.252546	0.228	0.147	5.64242e-10
2	Tra2b	0.281258	0.397	0.309	6.23255e-10
2	Lst1	0.284021	0.615	0.537	9.57893e-10
2	Atp5j	0.28962	0.343	0.265	1.5096e-09
2	Ndufb7	0.267948	0.26	0.181	1.5722e-09
2	Cox5b	0.280745	0.437	0.351	1.67367e-09
2	Eif3a	0.275403	0.346	0.255	1.84815e-09
2	Mien1	0.251474	0.243	0.165	2.06945e-09
2	Vdac2	0.270176	0.296	0.214	2.125e-09
2	Nr4a3	0.399567	0.481	0.402	2.31442e-09
2	Plekho2	0.255916	0.538	0.444	2.5482e-09
2	Polr1d	0.257684	0.309	0.23	2.74515e-09
2	Adgre1	0.258703	0.195	0.116	3.28076e-09
2	Rps20	0.303742	0.479	0.394	4.09202e-09
2	Neurl3	0.268312	0.536	0.452	7.09282e-09
2	Kif5b	0.277447	0.367	0.283	1.05937e-08
2	Rps15a	0.294047	0.516	0.441	1.36342e-08
2	Elob	0.301358	0.534	0.477	1.5062e-08
2	Zfp263	0.27562	0.386	0.304	1.90544e-08
2	Rheb	0.272602	0.367	0.291	1.97105e-08
2	Dot1l	0.25882	0.25	0.174	3.22393e-08
2	Gnaq	0.26719	0.364	0.285	3.23973e-08
2	Sf3b5	0.255515	0.275	0.203	4.29545e-08
2	Prpf40a	0.262366	0.277	0.197	4.35682e-08
2	Abracl	0.25026	0.301	0.223	9.01569e-08
2	Mbtd1	0.254238	0.232	0.153	1.10133e-07
2	Gm20186	0.337618	0.269	0.18	2.50753e-07
2	Rps3	0.253496	0.649	0.595	2.84152e-07
2	Rpl5	0.260265	0.376	0.295	3.26893e-07
2	Med21	0.253017	0.212	0.146	5.20349e-07
2	Slc38a1	0.32412	0.2	0.133	7.12848e-07
2	Fcgr2b	0.287102	0.519	0.453	7.77055e-07
2	Wnk1	0.318953	0.607	0.547	8.64275e-07
2	AC160336.1	0.259521	0.376	0.3	1.0346e-06
2	Olr1	0.316036	0.362	0.29	1.25336e-06
2	Cdk6	0.30475	0.304	0.239	2.13001e-06
2	Rpl28	0.250357	0.545	0.478	2.68057e-06
2	Eif5b	0.256258	0.216	0.154	5.70978e-06
2	Hist1h1c	0.316939	0.202	0.142	9.16795e-06
2	Ggct	0.252405	0.164	0.108	1.24008e-05
2	Slc20a1	0.254415	0.274	0.202	1.24753e-05
2	Mbnl1	0.266105	0.262	0.191	1.85531e-05
2	Clec12a	0.382695	0.259	0.207	1.85828e-05
2	Cox6c	0.261693	0.299	0.239	6.19472e-05
2	Map4k4	0.28248	0.378	0.329	9.64901e-05
2	Mmp9	0.268687	0.816	0.808	0.000671323
2	Tsc22d3	0.302335	0.355	0.295	0.00103659
2	Nr4a2	0.304082	0.13	0.09	0.00137281
2	Rpl37a	0.253875	0.539	0.496	0.0014093
3	Ifitm2	0.98787	0.982	0.815	3.16482e-236
3	Tmsb4x	0.664273	1	0.995	6.95789e-221
3	S100a8	1.01692	0.998	0.951	2.81166e-219
3	Pglyrp1	1.20259	0.855	0.458	9.04042e-213
3	Msrb1	0.835823	0.98	0.866	6.62785e-204
3	S100a9	0.918332	0.998	0.97	1.01581e-182
3	Lrg1	1.2468	0.726	0.262	6.83508e-179
3	S100a11	0.689723	0.985	0.932	5.1929e-174
3	Lsp1	0.983642	0.823	0.447	1.12675e-169
3	Taldo1	0.904965	0.879	0.549	9.00444e-164
3	Ptprc	0.736513	0.973	0.837	1.7087e-161
3	Alox5ap	0.760828	0.96	0.766	1.06857e-160
3	Gda	0.934248	0.853	0.513	6.19616e-149
3	Retnlg	1.31704	0.833	0.489	1.77429e-146
3	Csf3r	0.681263	0.964	0.83	2.75018e-136
3	H3f3a	0.510277	0.992	0.955	1.02655e-133
3	Anxa1	1.194	0.618	0.269	5.49352e-133
3	Rps9	0.649477	0.97	0.891	2.28059e-128
3	Hp	0.748728	0.903	0.576	3.7458e-125
3	Mrpl33	0.865359	0.755	0.415	6.47752e-123
3	Hmgb2	0.884451	0.765	0.466	3.75753e-115
3	Sell	0.843874	0.709	0.339	1.38981e-111
3	R3hdm4	0.8835	0.493	0.164	2.33903e-110
3	Pla2g7	0.845377	0.751	0.429	6.20442e-106
3	Emb	0.831682	0.636	0.286	8.53239e-105
3	Slpi	0.780742	0.928	0.718	3.19321e-104
3	Pi16	0.805969	0.36	0.074	3.09494e-102
3	Rps27a	0.685983	0.916	0.731	8.52073e-100
3	Sorl1	0.697133	0.828	0.555	4.11797e-99
3	Itm2b	0.603579	0.905	0.68	1.62283e-96
3	Txn1	0.753237	0.853	0.636	6.70586e-95
3	Cd52	0.529771	0.975	0.861	1.40329e-94
3	Gpcpd1	0.830531	0.627	0.307	1.62334e-94
3	Prr13	0.844735	0.65	0.371	7.64812e-92
3	Ifitm1	1.03029	0.842	0.688	1.40424e-88
3	Rac2	0.608378	0.859	0.615	2.09206e-87
3	Ccpg1	0.740608	0.404	0.119	4.93085e-86
3	Fxyd5	0.473804	0.981	0.939	9.81054e-84
3	Mcemp1	0.687765	0.777	0.523	6.16934e-82
3	Itgal	0.763299	0.589	0.291	3.50083e-79
3	Tspo	0.818808	0.665	0.413	2.23921e-76
3	Tyrobp	0.340838	0.995	0.984	1.10889e-74
3	Arhgap15	0.700352	0.368	0.11	2.47516e-73
3	Fau	0.446605	0.993	0.97	3.0181e-73
3	Lyz2	0.625762	0.876	0.708	2.43867e-71
3	Ncf2	0.593338	0.82	0.635	7.02478e-68
3	Rnf144a	0.666375	0.318	0.082	2.39792e-67
3	Stk17b	0.634786	0.865	0.708	6.52903e-66
3	Dck	0.666623	0.262	0.056	1.2297e-65
3	Lcn2	0.892924	0.741	0.535	9.69447e-65
3	Dhrs7	0.666178	0.505	0.24	6.86379e-64
3	Tpd52	0.448393	0.967	0.902	7.89216e-64
3	Zyx	0.605294	0.757	0.549	1.92802e-62
3	Mmp8	0.885888	0.38	0.141	6.5629e-62
3	AB124611	0.63448	0.521	0.259	8.93817e-62
3	Wfdc21	0.786019	0.68	0.462	1.0294e-59
3	Fyb	0.656421	0.489	0.226	9.53836e-59
3	Tspan13	0.684608	0.37	0.14	2.52795e-58
3	Lbr	0.641232	0.54	0.29	1.4706e-56
3	Cdkn2d	0.642955	0.3	0.094	1.55555e-56
3	Cd300ld	0.56387	0.746	0.509	1.21683e-55
3	Kctd12	0.662692	0.707	0.482	2.27314e-55
3	Hacd4	0.618902	0.332	0.115	2.9381e-55
3	Ddx6	0.555563	0.819	0.651	2.07095e-53
3	Ipcef1	0.594496	0.261	0.072	5.29424e-52
3	Slc40a1	0.634136	0.342	0.114	6.77136e-51
3	Gsr	0.398998	0.941	0.857	7.53952e-51
3	Gcnt2	0.611024	0.653	0.432	4.01779e-50
3	Arhgdib	0.536411	0.761	0.569	4.64816e-50
3	Adipor1	0.536882	0.716	0.521	5.5335e-48
3	Selplg	0.497272	0.815	0.635	6.61193e-48
3	Tgfbi	0.573102	0.62	0.392	7.34852e-48
3	Rflnb	0.49959	0.19	0.039	9.09811e-48
3	Trpm2	0.581772	0.248	0.076	2.42116e-47
3	Hdac4	0.536655	0.22	0.057	4.84214e-47
3	Ifitm6	0.80375	0.414	0.208	1.26159e-46
3	Gmfg	0.475429	0.826	0.671	2.14292e-46
3	H2-D1	0.314712	0.989	0.955	3.74561e-46
3	Lst1	0.564937	0.737	0.52	3.90846e-46
3	Scnn1a	0.445437	0.115	0.01	6.44174e-46
3	Itga4	0.609226	0.307	0.104	2.06082e-45
3	Lmnb1	0.397985	0.943	0.843	1.14833e-44
3	Sh2d3c	0.671756	0.371	0.179	1.22135e-43
3	Ly6g	0.600916	0.166	0.031	1.93788e-43
3	Dhrs9	0.583738	0.411	0.201	3.32796e-43
3	Pbx1	0.584568	0.419	0.205	6.11363e-43
3	Svil	0.552846	0.402	0.187	6.92794e-43
3	Rassf3	0.565707	0.386	0.184	2.34924e-42
3	Ripor2	0.562381	0.476	0.257	6.14914e-42
3	Coro1a	0.328303	0.955	0.882	1.23125e-41
3	Atg3	0.525127	0.611	0.405	2.05538e-41
3	Glipr1	0.530764	0.435	0.225	2.66075e-40
3	Mpc1	0.579383	0.41	0.217	1.51728e-39
3	Arpc3	0.386964	0.9	0.809	1.84564e-39
3	Map1lc3b	0.469156	0.836	0.716	3.80099e-39
3	Klf3	0.545203	0.531	0.323	9.72945e-39
3	Pten	0.482213	0.617	0.413	2.07081e-38
3	Pirb	0.4915	0.608	0.413	6.96867e-38
3	Actg1	0.314811	0.995	0.989	1.15246e-37
3	Coq10b	0.553849	0.558	0.371	1.74034e-37
3	Gm34084	0.563476	0.305	0.131	2.64858e-37
3	Rasgrp2	0.428655	0.203	0.055	1.241e-36
3	Hcst	0.520722	0.448	0.259	1.5818e-36
3	Bmx	0.331256	0.109	0.012	7.96036e-36
3	Fbxl5	0.581092	0.647	0.471	1.41329e-35
3	Steap4	0.581272	0.164	0.039	8.53475e-35
3	Cpne2	0.536721	0.305	0.132	2.98845e-34
3	Lamp2	0.459497	0.795	0.65	3.04138e-34
3	Skap2	0.452463	0.646	0.466	2.34825e-33
3	Srpk2	0.50791	0.319	0.148	3.94683e-33
3	Ttc7	0.476644	0.284	0.124	1.29903e-32
3	Gk	0.555055	0.451	0.267	6.30412e-32
3	Trim30b	0.439055	0.63	0.439	1.2598e-31
3	Ssh2	0.477668	0.526	0.337	1.87957e-31
3	Akap13	0.480451	0.508	0.318	3.03401e-31
3	Cd84	0.513143	0.512	0.322	3.0511e-31
3	Lcp1	0.267108	0.982	0.938	6.56656e-31
3	Limd2	0.465963	0.319	0.154	8.60331e-31
3	Cnn2	0.476856	0.391	0.218	2.27008e-30
3	Rpl39	0.416478	0.664	0.471	6.35208e-30
3	S100a6	0.346154	0.947	0.875	6.95607e-30
3	St3gal5	0.430323	0.216	0.075	2.55906e-29
3	Atp8a1	0.387782	0.172	0.053	3.32576e-29
3	Ucp2	0.424354	0.636	0.465	4.24708e-29
3	Sh3bgrl3	0.311063	0.85	0.713	7.46226e-29
3	Tcn2	0.497568	0.309	0.16	7.93967e-29
3	Igfbp6	0.535495	0.326	0.166	1.0184e-28
3	Hmgn2	0.479534	0.355	0.189	1.2964e-28
3	Rpl37	0.544991	0.691	0.559	1.36139e-28
3	Wfdc17	0.567524	0.839	0.732	1.7589e-28
3	Gm26740	0.46855	0.498	0.319	5.89671e-28
3	Fam129a	0.452472	0.352	0.182	1.1742e-27
3	Ngp	1.28925	0.111	0.021	1.83818e-27
3	Kpna4	0.436029	0.685	0.538	2.14861e-27
3	Cyp4f18	0.385499	0.621	0.419	2.30066e-27
3	Chil1	0.472901	0.354	0.185	3.33963e-27
3	Rps27	0.436118	0.808	0.702	4.99839e-27
3	Cd300lb	0.480316	0.316	0.165	8.65299e-27
3	Fgl2	0.421053	0.679	0.503	1.01643e-26
3	H2-Q10	0.488628	0.627	0.473	2.41044e-26
3	Dgat1	0.502181	0.454	0.288	3.77601e-26
3	Atxn10	0.423282	0.241	0.106	4.60252e-26
3	Sephs2	0.433952	0.278	0.129	8.53636e-26
3	2020-03-07	0.390794	0.813	0.698	1.46214e-25
3	Rdh12	0.534926	0.415	0.253	1.514e-25
3	Tpm4	0.45542	0.62	0.485	3.36701e-25
3	Stk38	0.426849	0.282	0.135	4.80465e-25
3	Xdh	0.380386	0.195	0.075	1.19927e-24
3	Gm5150	0.445563	0.293	0.148	1.21318e-24
3	Atp1a3	0.341344	0.155	0.045	1.87209e-24
3	Selenon	0.454	0.466	0.314	1.99261e-24
3	Ppt1	0.47552	0.417	0.269	2.48551e-24
3	Ppp1r2	0.406244	0.68	0.545	3.60007e-24
3	Cd244	0.387647	0.178	0.062	8.20947e-24
3	Dennd4a	0.345039	0.886	0.765	8.50848e-24
3	Sem1	0.357919	0.816	0.717	1.48311e-23
3	Nadk	0.443025	0.432	0.28	2.2049e-23
3	Scp2	0.408548	0.262	0.127	2.23539e-23
3	Entpd1	0.402154	0.77	0.65	2.89618e-23
3	2310001H17Rik	0.45241	0.557	0.418	3.35341e-23
3	Myadm	0.501479	0.395	0.251	3.43921e-23
3	Kdm7a	0.429861	0.57	0.425	3.79743e-23
3	Mtus1	0.334684	0.146	0.046	4.16782e-23
3	Atp6v1g1	0.361644	0.778	0.675	4.69289e-23
3	Klra17	0.315479	0.128	0.035	1.34056e-22
3	Ube2h	0.412312	0.281	0.146	2.33092e-22
3	Adgre5	0.389738	0.693	0.541	2.62007e-22
3	Slc2a3	0.44091	0.451	0.267	2.80096e-22
3	Mrgpra2b	0.466607	0.211	0.087	4.59881e-22
3	Trem3	0.399048	0.457	0.306	6.29436e-22
3	Pip5k1b	0.293676	0.11	0.026	6.5917e-22
3	Ppp2r5a	0.427763	0.443	0.293	1.39462e-21
3	Cytip	0.34332	0.711	0.56	1.82876e-21
3	Fam32a	0.423694	0.464	0.321	3.22787e-21
3	Ogfrl1	0.40713	0.456	0.297	6.55995e-21
3	Gm39321	0.360543	0.187	0.072	1.14065e-20
3	Rpl37a	0.362984	0.634	0.481	1.1643e-20
3	Smpdl3a	0.382677	0.173	0.071	2.61358e-20
3	Ube2b	0.339247	0.759	0.652	3.48173e-20
3	Slc25a33	0.430518	0.243	0.12	4.55095e-20
3	Rps12	0.274261	0.823	0.692	6.17399e-20
3	Padi4	0.340068	0.161	0.056	6.46837e-20
3	Tacstd2	0.376097	0.167	0.066	6.672e-20
3	Selenop	0.372585	0.252	0.1	8.30427e-20
3	Aldh2	0.375386	0.18	0.079	2.36692e-19
3	Rpl9	0.331313	0.784	0.693	3.09076e-19
3	Slc22a15	0.418813	0.329	0.197	4.36787e-19
3	Prkcb	0.361445	0.237	0.112	4.43639e-19
3	Flna	0.381969	0.378	0.235	4.54444e-19
3	Ppp1ca	0.377293	0.435	0.292	4.83888e-19
3	Raf1	0.401145	0.346	0.208	5.22743e-19
3	Rpl41	0.3289	0.802	0.701	5.37933e-19
3	Serf2	0.288163	0.85	0.737	6.12028e-19
3	Rasa3	0.350236	0.191	0.083	9.43737e-19
3	Nfe2	0.33043	0.227	0.103	1.06839e-18
3	Celf2	0.355383	0.672	0.53	1.16116e-18
3	Kif23	0.319155	0.114	0.034	1.3355e-18
3	Tkt	0.379455	0.326	0.194	2.23997e-18
3	Spi1	0.360804	0.77	0.683	4.22674e-18
3	Rpl18a	0.332044	0.719	0.595	5.51751e-18
3	Pnkp	0.328168	0.2	0.096	4.70983e-17
3	Vps37b	0.447064	0.457	0.325	4.95337e-17
3	Rps16	0.252441	0.839	0.73	6.5982e-17
3	Gpsm3	0.322494	0.654	0.532	7.06792e-17
3	Rap1b	0.296831	0.877	0.827	7.53307e-17
3	Dazap2	0.339786	0.713	0.607	7.57853e-17
3	Dgkh	0.396218	0.201	0.098	8.62676e-17
3	Jdp2	0.348435	0.579	0.419	1.02776e-16
3	Fry	0.326819	0.153	0.057	1.43104e-16
3	Rps10	0.314008	0.744	0.635	1.50836e-16
3	D8Ertd738e	0.376073	0.624	0.506	1.59121e-16
3	Jund	0.322464	0.902	0.862	1.67653e-16
3	Stat3	0.360207	0.468	0.338	2.34559e-16
3	Gnb2	0.300267	0.749	0.645	2.57346e-16
3	Slc28a2	0.293853	0.11	0.036	2.77353e-16
3	Myl12b	0.31734	0.732	0.632	2.8568e-16
3	Unc119	0.357461	0.254	0.138	3.44724e-16
3	Grk2	0.328587	0.544	0.409	7.39917e-16
3	Nfam1	0.345706	0.546	0.409	8.82101e-16
3	Ncor1	0.35754	0.537	0.419	9.28525e-16
3	Anxa11	0.35742	0.422	0.299	1.03182e-15
3	Chp1	0.345504	0.301	0.183	1.47734e-15
3	Stfa2l1	0.571472	0.389	0.259	1.50816e-15
3	Tmem71	0.329326	0.186	0.086	1.96182e-15
3	Pfdn5	0.318739	0.617	0.496	2.1607e-15
3	Rpl17	0.367311	0.681	0.585	2.20412e-15
3	Ppp3ca	0.374192	0.397	0.271	4.51504e-15
3	Atp5l	0.330813	0.617	0.494	4.61142e-15
3	Ralgapa1	0.377432	0.278	0.165	4.65285e-15
3	Osgin1	0.40288	0.373	0.243	5.03688e-15
3	F5	0.319664	0.141	0.054	6.94092e-15
3	Ankrd44	0.35259	0.435	0.305	1.23378e-14
3	Man2b1	0.33921	0.3	0.177	1.31323e-14
3	Slc44a2	0.32614	0.153	0.071	1.3514e-14
3	Ccnd3	0.336888	0.342	0.218	1.7815e-14
3	Timm10b	0.35123	0.336	0.219	2.34387e-14
3	Ypel3	0.300312	0.594	0.457	2.83553e-14
3	Capzb	0.30642	0.673	0.572	2.91411e-14
3	Fgd4	0.377885	0.278	0.165	2.96051e-14
3	Rps21	0.28042	0.569	0.416	3.72446e-14
3	Tmcc1	0.360159	0.557	0.437	3.74779e-14
3	Ubald2	0.348975	0.473	0.349	4.60208e-14
3	Ndel1	0.288833	0.84	0.771	5.08395e-14
3	Gng2	0.339498	0.275	0.163	6.87094e-14
3	Sc5d	0.317904	0.179	0.085	7.97197e-14
3	Lmo4	0.316108	0.2	0.098	1.15207e-13
3	Creg1	0.289519	0.339	0.203	1.58512e-13
3	Foxp1	0.362026	0.198	0.103	1.9331e-13
3	St8sia4	0.365622	0.245	0.135	2.01845e-13
3	Cyfip2	0.284859	0.142	0.058	2.39666e-13
3	Sh3bp5	0.269259	0.114	0.041	2.43026e-13
3	Mapk14	0.308835	0.185	0.094	2.62814e-13
3	1600010M07Rik	0.313298	0.302	0.184	3.33404e-13
3	Zfand5	0.340751	0.547	0.423	3.35343e-13
3	Sqor	0.298727	0.197	0.102	3.47314e-13
3	Satb1	0.296371	0.153	0.066	3.95823e-13
3	Aes	0.292818	0.225	0.119	4.01993e-13
3	Rpl30	0.322405	0.634	0.516	4.70683e-13
3	Ikbkap	0.297455	0.158	0.073	5.54808e-13
3	Impact	0.333406	0.15	0.07	7.83945e-13
3	Pag1	0.316292	0.421	0.302	8.47053e-13
3	Nlrp12	0.265222	0.129	0.052	9.29831e-13
3	Mpeg1	0.325303	0.43	0.289	9.97456e-13
3	Hsd17b11	0.326824	0.219	0.127	1.38411e-12
3	Dnaja1	0.323138	0.598	0.489	1.38579e-12
3	Phyh	0.289581	0.193	0.099	1.60234e-12
3	Cdc42se1	0.349102	0.376	0.267	1.71949e-12
3	Ap1s2	0.301638	0.204	0.107	1.74122e-12
3	Hck	0.302364	0.346	0.228	1.85425e-12
3	Fis1	0.326463	0.338	0.234	2.1788e-12
3	Serinc3	0.308701	0.662	0.566	2.82039e-12
3	Map3k5	0.291426	0.167	0.085	3.43792e-12
3	Themis2	0.28895	0.492	0.371	7.91875e-12
3	Pbxip1	0.310469	0.44	0.319	8.89256e-12
3	Add3	0.25474	0.129	0.052	9.21015e-12
3	Gm17619	0.252881	0.121	0.045	9.74171e-12
3	Cdc42ep3	0.316737	0.199	0.103	1.09336e-11
3	Gpx4	0.296435	0.578	0.461	1.10294e-11
3	Pygl	0.286799	0.682	0.584	1.24134e-11
3	Rpl27a	0.252411	0.719	0.61	1.38405e-11
3	Plscr1	0.356465	0.159	0.08	1.53021e-11
3	Timp2	0.317945	0.367	0.249	2.13078e-11
3	Ttyh3	0.31518	0.2	0.109	2.97696e-11
3	Rnf130	0.297779	0.397	0.281	3.77696e-11
3	Gm2a	0.353382	0.496	0.388	8.65746e-11
3	Cpne3	0.279439	0.19	0.103	1.05496e-10
3	Mpp1	0.252467	0.259	0.147	1.06351e-10
3	Mfsd14b	0.303324	0.282	0.18	1.25298e-10
3	Cd300c2	0.307162	0.385	0.264	1.34227e-10
3	Tnfrsf1a	0.281299	0.59	0.488	1.67959e-10
3	Plbd1	0.262386	0.397	0.269	1.87835e-10
3	Clip1	0.283585	0.238	0.143	2.23902e-10
3	Cpd	0.323019	0.347	0.243	2.76508e-10
3	Mctp1	0.262272	0.154	0.075	3.22067e-10
3	Trps1	0.288959	0.347	0.227	3.28079e-10
3	Arhgap24	0.251633	0.135	0.062	4.88185e-10
3	Cd300a	0.298446	0.518	0.406	8.77423e-10
3	Uqcrh	0.294244	0.383	0.278	9.15414e-10
3	Cd37	0.293609	0.403	0.299	1.20161e-09
3	Ptpn18	0.31668	0.273	0.177	1.34076e-09
3	Atp5e	0.262979	0.543	0.425	1.38742e-09
3	Abtb1	0.296242	0.248	0.163	1.56645e-09
3	Klf13	0.326813	0.312	0.217	1.99346e-09
3	9830107B12Rik	0.265931	0.139	0.065	2.21553e-09
3	Rab27a	0.267818	0.185	0.1	2.44994e-09
3	Hist1h2bc	0.305221	0.338	0.226	2.54081e-09
3	Synj1	0.316335	0.319	0.227	2.88608e-09
3	H2afj	0.291565	0.518	0.418	3.09672e-09
3	Pip4k2a	0.301296	0.27	0.178	3.52053e-09
3	Lyst	0.287201	0.664	0.574	4.75367e-09
3	Med31	0.279819	0.137	0.073	4.77177e-09
3	Rbm38	0.279599	0.211	0.122	4.91504e-09
3	Fam76a	0.268592	0.197	0.117	6.76832e-09
3	Sgms1	0.292434	0.259	0.169	8.0461e-09
3	Myo1f	0.294569	0.357	0.259	8.70188e-09
3	Mindy1	0.277482	0.193	0.113	9.64288e-09
3	Braf	0.325689	0.384	0.294	1.0836e-08
3	Tsc22d3	0.262088	0.406	0.291	1.09219e-08
3	Atp2c1	0.257379	0.211	0.127	1.63292e-08
3	Napsa	0.261746	0.27	0.174	2.30682e-08
3	H2afz	0.28324	0.483	0.377	2.36422e-08
3	Fam174a	0.262735	0.16	0.09	3.27167e-08
3	Tcp11l2	0.251147	0.181	0.106	4.0378e-08
3	Tagln2	0.401199	0.384	0.308	6.7308e-08
3	Rcsd1	0.282083	0.257	0.169	7.22875e-08
3	Unc93b1	0.288606	0.372	0.269	7.86474e-08
3	Ifngr1	0.287284	0.364	0.272	8.53512e-08
3	Ctsa	0.274146	0.232	0.141	1.03089e-07
3	Efhd2	0.262244	0.703	0.63	1.80006e-07
3	Asprv1	0.395923	0.421	0.317	2.01536e-07
3	Notch2	0.2691	0.467	0.373	2.25187e-07
3	Slc2a6	0.257591	0.239	0.153	2.49104e-07
3	Sirpb1b	0.277419	0.425	0.333	2.59807e-07
3	Rgs2	0.331132	0.416	0.335	5.5209e-07
3	Cap1	0.252603	0.586	0.509	5.89469e-07
3	Syf2	0.263203	0.385	0.297	6.83383e-07
3	Dclre1c	0.264538	0.249	0.168	8.05916e-07
3	Atg2a	0.262096	0.269	0.186	8.25033e-07
3	Crip1	0.285851	0.241	0.162	8.45578e-07
3	Ogt	0.278502	0.396	0.314	1.2935e-06
3	Arhgap45	0.252666	0.353	0.27	2.90643e-06
3	Ago2	0.283671	0.443	0.361	3.37556e-06
3	Igkc	0.276664	0.117	0.066	3.63181e-06
3	Tmpo	0.257019	0.197	0.129	3.98539e-06
3	Per1	0.265833	0.315	0.238	4.30545e-06
3	Rhov	0.280584	0.14	0.083	4.653e-06
3	Bst1	0.252026	0.437	0.352	5.54893e-06
3	Ankrd11	0.264793	0.55	0.471	8.3672e-06
3	Nisch	0.290091	0.269	0.199	1.08278e-05
3	Ighm	0.267961	0.14	0.086	1.36411e-05
3	Nrros	0.258162	0.257	0.185	1.86409e-05
3	Stag2	0.272203	0.307	0.237	2.104e-05
3	Arhgap30	0.26572	0.467	0.398	2.27089e-05
3	Vps28	0.257457	0.293	0.225	3.40108e-05
3	Sirpb1c	0.258256	0.377	0.297	3.85637e-05
3	Fam111a	0.276233	0.306	0.239	4.42525e-05
3	Gla	0.250749	0.301	0.228	8.13777e-05
3	Emd	0.26077	0.331	0.262	0.000467879
3	Ptp4a1	0.256695	0.704	0.675	0.00136265
3	Ifi27l2a	0.369878	0.451	0.397	0.0225189
3	Mat2b	0.261534	0.161	0.117	0.035029
4	Ifit1	2.59254	0.877	0.129	0
4	Rsad2	2.5698	0.98	0.264	0
4	Isg15	1.95829	0.979	0.502	0
4	Ifit3	2.10715	0.655	0.059	4.26E-319
4	Slfn4	1.39347	0.983	0.628	2.36E-316
4	Isg20	1.55991	0.911	0.382	4.11E-312
4	Ifi204	1.77172	0.862	0.282	2.35986e-303
4	Ifi47	1.50523	0.61	0.05	4.95607e-279
4	Ifitm3	1.35843	0.966	0.71	1.67693e-273
4	Ifit3b	1.73438	0.58	0.043	1.66021e-272
4	Oasl1	1.54573	0.713	0.099	5.20046e-271
4	Slfn5	1.51632	0.827	0.21	1.51355e-260
4	Cmpk2	1.66665	0.646	0.069	2.64041e-259
4	Parp14	1.45276	0.794	0.195	7.27119e-252
4	Herc6	1.46726	0.615	0.065	1.79201e-246
4	Oasl2	1.24278	0.904	0.407	1.68978e-222
4	Irf7	1.29965	0.736	0.203	1.81603e-207
4	Usp18	1.15483	0.53	0.059	2.07659e-197
4	Gbp2	1.37029	0.526	0.066	6.72919e-195
4	Trim30a	1.03645	0.904	0.451	3.54976e-193
4	Rtp4	1.15037	0.831	0.297	6.7322e-187
4	Ddx60	1.24062	0.638	0.121	8.10873e-186
4	Trafd1	1.08151	0.679	0.173	5.03645e-176
4	Ddx58	1.06145	0.673	0.177	2.35698e-166
4	Rnf213	1.12908	0.629	0.145	5.30093e-164
4	Zbp1	1.20703	0.613	0.152	1.85765e-162
4	Ifit2	1.32188	0.332	0.013	2.74673e-157
4	Sp100	1.01515	0.805	0.349	5.49894e-154
4	Ifih1	1.14544	0.534	0.107	4.0156e-151
4	Oas3	0.990183	0.746	0.246	6.80543e-151
4	Irgm1	1.01214	0.532	0.1	3.98901e-148
4	Slfn8	1.00496	0.577	0.126	3.34696e-142
4	Xaf1	1.02914	0.444	0.07	7.49843e-132
4	B2m	0.6869	0.979	0.889	2.27708e-129
4	Stat1	0.972922	0.638	0.186	1.20843e-128
4	Bst2	1.02441	0.543	0.131	3.54057e-128
4	Cxcl10	2.21861	0.471	0.132	3.44674e-124
4	Psmb8	0.885231	0.685	0.258	2.18313e-118
4	Gm13822	0.944361	0.438	0.076	6.6163e-116
4	Epsti1	0.881063	0.546	0.153	2.38474e-110
4	Tap1	0.854237	0.52	0.13	8.05928e-109
4	Trim12a	0.917636	0.702	0.294	3.32468e-108
4	Tor3a	0.784504	0.367	0.049	1.82346e-103
4	Ly6e	0.883039	0.815	0.47	5.9169e-103
4	Dtx3l	0.829285	0.464	0.101	3.61378e-102
4	Stat2	0.80493	0.387	0.064	3.05973e-101
4	Parp10	0.800553	0.476	0.11	3.63201e-100
4	Samd9l	0.912991	0.751	0.361	5.76245e-99
4	Igtp	0.724912	0.378	0.058	1.79555e-97
4	H2-T22	0.788013	0.41	0.083	2.53954e-96
4	Eif2ak2	0.845991	0.453	0.109	3.23709e-95
4	Chmp4b	0.639394	0.927	0.747	1.57323e-92
4	Tor1aip1	0.798007	0.682	0.309	5.88425e-92
4	1600014C10Rik	0.796043	0.653	0.27	7.48844e-92
4	Gbp7	0.835708	0.481	0.131	1.06154e-90
4	H2-K1	0.588802	0.954	0.779	7.4111e-89
4	Usp25	0.80086	0.668	0.301	2.27887e-88
4	Ifi209	0.859741	0.271	0.035	4.68606e-87
4	Sppl2a	0.810733	0.635	0.306	2.67281e-78
4	Gbp5	0.845337	0.215	0.015	1.02886e-77
4	Oas1a	0.623618	0.348	0.075	7.85627e-72
4	Zufsp	0.699195	0.285	0.046	3.7103e-71
4	H2-Q4	0.695319	0.437	0.13	1.93773e-70
4	Plac8	1.08168	0.486	0.199	5.95981e-70
4	Tapbp	0.658742	0.678	0.343	9.62259e-70
4	H2-T23	0.636038	0.699	0.372	1.7962e-66
4	Helz2	0.663333	0.413	0.117	7.63273e-65
4	Trim12c	0.67052	0.585	0.243	2.84799e-63
4	Ube2l6	0.563858	0.226	0.03	1.42851e-62
4	9930111J21Rik2	0.726921	0.327	0.073	1.13432e-61
4	Trim30d	0.614774	0.658	0.304	2.50636e-61
4	Daxx	0.593509	0.281	0.049	4.99002e-61
4	Ifi211	0.634227	0.213	0.03	1.9295e-59
4	Lgals9	0.641873	0.494	0.191	3.70396e-59
4	Ifi207	0.805807	0.411	0.142	1.12737e-58
4	Clec2d	0.693913	0.681	0.371	1.43933e-58
4	Ascc3	0.655854	0.605	0.288	2.02453e-58
4	Ogfr	0.586495	0.408	0.13	9.64756e-57
4	Oas2	0.589372	0.338	0.084	6.31725e-56
4	Nmi	0.577459	0.354	0.095	7.15517e-56
4	Samhd1	0.519471	0.874	0.65	1.29822e-54
4	Casp8	0.610941	0.523	0.221	8.75661e-53
4	Parp9	0.543838	0.304	0.067	2.43663e-52
4	Gbp3	0.406497	0.169	0.014	2.07593e-51
4	Ifit1bl2	0.586916	0.229	0.035	1.32348e-50
4	Pnp	0.662531	0.622	0.357	9.42747e-48
4	Lipg	0.631902	0.271	0.063	1.29148e-47
4	Parp12	0.480512	0.221	0.041	5.63829e-47
4	Znfx1	0.499151	0.256	0.055	4.01379e-46
4	Nampt	0.590515	0.638	0.372	9.33481e-46
4	Il18	0.518622	0.252	0.061	7.19621e-45
4	Sp110	0.539477	0.332	0.101	2.84783e-44
4	Trim30c	0.360784	0.132	0.009	1.03622e-42
4	Ifi35	0.540989	0.436	0.184	2.74966e-42
4	Slfn2	0.365905	0.98	0.892	1.64278e-41
4	Fam46a	0.684481	0.345	0.111	2.23318e-41
4	Mitd1	0.505232	0.271	0.065	2.29796e-41
4	Gm21188	0.672424	0.408	0.168	8.70152e-40
4	Trim56	0.547652	0.35	0.129	7.37981e-38
4	Acod1	0.438685	0.956	0.845	1.6834e-37
4	Rnf114	0.489079	0.413	0.17	9.83337e-37
4	Ifi27l2a	0.752958	0.582	0.378	4.3631e-36
4	Smchd1	0.526752	0.579	0.309	4.89704e-36
4	Slfn1	0.388658	0.901	0.704	6.9162e-36
4	Ly6c2	0.9841	0.327	0.143	4.98662e-35
4	Cd47	0.39637	0.885	0.716	1.42441e-34
4	Tbrg1	0.484308	0.272	0.092	2.34992e-33
4	Irf9	0.488559	0.433	0.192	6.69818e-33
4	Dhx58	0.377721	0.173	0.033	9.52032e-33
4	Psmb9	0.460665	0.325	0.119	1.55972e-32
4	Ctss	0.569236	0.573	0.333	3.14937e-32
4	Trim30b	0.451159	0.688	0.437	5.28972e-32
4	Tmbim6	0.358209	0.917	0.828	1.45994e-31
4	Irgm2	0.34906	0.176	0.03	3.49415e-31
4	Shisa5	0.476544	0.59	0.37	7.46742e-31
4	Trim25	0.478947	0.559	0.325	1.00885e-29
4	Trim26	0.439274	0.279	0.097	1.68945e-29
4	Fcgr1	0.454102	0.182	0.049	2.38856e-29
4	Cd164	0.422449	0.64	0.412	5.29692e-28
4	Lgals8	0.454956	0.302	0.119	6.23429e-28
4	H2-D1	0.279082	0.98	0.957	8.54048e-28
4	Tdrd7	0.387067	0.268	0.087	9.34209e-28
4	Cd274	0.533118	0.562	0.33	1.32936e-27
4	Stard3	0.375778	0.228	0.069	5.94359e-26
4	Zc3hav1	0.447743	0.57	0.34	1.28387e-25
4	Slfn9	0.275093	0.106	0.012	1.72934e-25
4	Smox	0.363418	0.835	0.668	6.34221e-25
4	Mxd1	0.307839	0.979	0.934	8.76821e-25
4	Psme2b	0.287876	0.122	0.018	1.05867e-24
4	Fcgr4	0.44315	0.491	0.287	1.26713e-24
4	Pttg1	0.421948	0.348	0.149	1.08278e-23
4	Slc15a3	0.325054	0.844	0.683	2.9978e-23
4	Ankfy1	0.403123	0.282	0.108	3.23079e-23
4	Irf2	0.397775	0.544	0.332	3.79785e-23
4	Ccnd2	0.516507	0.327	0.148	4.31746e-23
4	Basp1	0.28221	0.93	0.826	2.30002e-22
4	Uba7	0.321967	0.152	0.036	3.3801e-22
4	Atp8b4	0.41958	0.49	0.287	3.43959e-20
4	Gch1	0.421755	0.5	0.306	3.44926e-20
4	Ffar2	0.56817	0.281	0.122	1.94478e-19
4	Psme2	0.372472	0.4	0.213	4.96785e-19
4	Ifi203	0.500891	0.13	0.04	4.97601e-19
4	Ccl4	0.343353	0.941	0.843	1.71476e-18
4	Rnf34	0.37478	0.302	0.144	1.74036e-18
4	Casp4	0.389579	0.547	0.347	5.24852e-18
4	Rhoh	0.351479	0.583	0.377	2.0356e-17
4	Asph	0.438288	0.332	0.166	9.90485e-17
4	Sap30	0.320759	0.206	0.073	9.91624e-17
4	Irf1	0.441015	0.414	0.239	1.80907e-16
4	Nsd3	0.331059	0.762	0.61	1.84329e-16
4	Tor1aip2	0.308469	0.192	0.066	2.10587e-16
4	Fmnl2	0.358439	0.477	0.289	2.3028e-16
4	Hmox2	0.312629	0.304	0.143	3.00686e-16
4	Egln3	0.293857	0.702	0.502	4.73317e-16
4	Adar	0.313438	0.225	0.092	5.92817e-16
4	Ly6i	0.259135	0.132	0.03	8.75355e-16
4	Capza2	0.32605	0.809	0.705	1.45362e-15
4	Socs1	0.320729	0.213	0.085	1.93672e-15
4	Ly6a	0.394144	0.168	0.057	2.35422e-15
4	Mrpl30	0.31343	0.249	0.11	4.19922e-15
4	Treml2	0.391272	0.338	0.189	4.62076e-15
4	Il18bp	0.283814	0.149	0.047	9.65067e-15
4	Cxcl3	0.264677	0.901	0.797	1.92099e-14
4	Prdx5	0.373721	0.913	0.868	3.16261e-14
4	Map2k1	0.316435	0.46	0.283	5.97994e-14
4	Pgam1	0.277929	0.779	0.616	8.12522e-14
4	H2-T24	0.280586	0.15	0.05	3.26166e-13
4	Rap2c	0.343748	0.447	0.294	6.58176e-13
4	Ranbp2	0.361557	0.556	0.388	7.62231e-13
4	Csrnp1	0.260155	0.852	0.734	8.04046e-13
4	Etnk1	0.389953	0.261	0.127	8.21812e-13
4	Morc3	0.321103	0.372	0.212	3.17605e-12
4	Npc2	0.374158	0.433	0.282	4.03462e-12
4	Tap2	0.275548	0.277	0.131	4.13789e-12
4	Mndal	0.320367	0.12	0.041	7.46856e-12
4	Upp1	0.297345	0.685	0.528	8.196e-12
4	Psme1	0.297558	0.357	0.205	1.71477e-11
4	Irf5	0.296224	0.395	0.24	5.97514e-11
4	Apobec3	0.271843	0.173	0.068	1.84075e-10
4	Azi2	0.296148	0.327	0.193	5.64578e-10
4	Gdap10	0.296354	0.318	0.177	6.16121e-10
4	Fam162a	0.297069	0.443	0.276	1.29058e-09
4	Chd7	0.303395	0.732	0.608	1.51239e-09
4	H2-Q7	0.303951	0.153	0.065	1.80153e-09
4	Tiparp	0.255101	0.675	0.521	2.10021e-09
4	Tspo	0.255471	0.586	0.434	3.48713e-09
4	Hk2	0.279989	0.37	0.215	3.52022e-09
4	Grn	0.358963	0.358	0.231	4.35798e-09
4	Dclre1c	0.291573	0.302	0.162	4.48347e-09
4	Ogfrl1	0.250929	0.46	0.302	2.74621e-08
4	D17Wsu92e	0.278502	0.335	0.213	3.39464e-08
4	Sp140	0.259971	0.49	0.344	6.52736e-08
4	Tec	0.259692	0.302	0.185	1.44914e-06
4	Pcgf5	0.274057	0.287	0.166	1.49591e-06
4	Clic4	0.283219	0.186	0.102	3.83958e-05
4	Osm	0.253653	0.749	0.645	7.81148e-05
4	Xiap	0.265671	0.383	0.274	0.000354891
4	Il1a	0.306805	0.564	0.457	0.000601826
5	Ero1l	1.43094	0.774	0.461	5.01307e-99
5	Hilpda	1.06979	0.846	0.539	5.93787e-83
5	Hspa5	1.00559	0.942	0.846	1.25007e-82
5	Dnajb9	1.019	0.735	0.423	5.26721e-74
5	Manf	0.940274	0.712	0.374	6.58253e-70
5	Atf5	0.994147	0.272	0.045	8.80784e-61
5	Hsp90b1	0.931073	0.757	0.492	7.12068e-60
5	Bnip3	1.03317	0.605	0.336	1.13855e-57
5	1700017B05Rik	0.88131	0.504	0.201	1.44278e-57
5	Ldha	0.900995	0.8	0.648	2.5182e-53
5	Calr	0.79876	0.753	0.513	1.64421e-50
5	Spcs2	0.767802	0.71	0.438	5.25978e-50
5	Ifrd1	0.899611	0.809	0.627	2.02204e-49
5	Sqstm1	0.865513	0.648	0.391	4.07267e-49
5	P4hb	0.766445	0.761	0.531	1.28677e-48
5	Hcar2	0.652554	0.932	0.809	2.22401e-48
5	Hyou1	0.709754	0.321	0.089	7.55075e-47
5	Ssr3	0.744144	0.628	0.365	1.3172e-44
5	Canx	0.678623	0.638	0.359	2.40314e-44
5	Pdia3	0.760336	0.644	0.378	2.78935e-44
5	Derl1	0.714207	0.572	0.308	6.78792e-44
5	Sars	0.635389	0.29	0.073	3.39879e-43
5	Tmem189	0.649201	0.687	0.428	6.58582e-43
5	Basp1	0.474466	0.963	0.828	4.14922e-42
5	Selenos	0.705414	0.514	0.247	8.96883e-41
5	Nktr	0.682337	0.802	0.616	4.19672e-40
5	Tgif1	0.54671	0.817	0.558	2.50243e-39
5	Mif	0.696102	0.809	0.616	2.76566e-39
5	Ccl3	0.647517	0.971	0.891	2.84054e-39
5	Eif5	0.569573	0.852	0.695	3.10557e-39
5	Mreg	0.591404	0.163	0.02	3.83181e-38
5	Ostc	0.65188	0.619	0.374	6.1454e-37
5	Kdelr2	0.65741	0.465	0.217	1.01291e-36
5	Trib3	0.492481	0.156	0.018	5.86646e-36
5	Hspa9	0.641739	0.298	0.096	1.25988e-35
5	Hdlbp	0.695042	0.49	0.267	1.11587e-34
5	Creld2	0.684598	0.327	0.117	1.42017e-33
5	Lgals3	0.717188	0.835	0.706	1.68101e-33
5	Uba5	0.620509	0.372	0.156	1.72466e-32
5	Vegfa	0.811906	0.502	0.253	4.5799e-32
5	Pdia6	0.663884	0.541	0.311	5.56359e-32
5	P4ha1	0.69848	0.459	0.243	6.7419e-32
5	Eif1	0.335724	0.996	0.991	9.71267e-32
5	Ppp1r15a	0.468852	0.881	0.695	1.29058e-31
5	Tpt1	0.385229	0.996	0.991	2.23119e-31
5	Eif2s2	0.680192	0.447	0.23	2.98526e-31
5	Cstb	0.728744	0.825	0.678	3.42055e-31
5	F10	0.931997	0.428	0.213	6.58523e-31
5	Plin2	0.582749	0.885	0.781	3.59138e-30
5	Fndc3a	0.654304	0.64	0.423	5.22515e-30
5	Eea1	0.600598	0.457	0.22	1.24875e-29
5	Atf3	0.693286	0.654	0.43	3.494e-29
5	Tmed9	0.646327	0.502	0.293	4.04037e-29
5	Krtcap2	0.644069	0.3	0.125	8.69609e-29
5	Atf4	0.586045	0.642	0.45	2.80382e-28
5	Fam162a	0.781625	0.477	0.28	3.77383e-28
5	Pfkp	0.63004	0.669	0.471	4.4534e-28
5	Hnrnpf	0.532512	0.739	0.586	9.01186e-28
5	Egr1	0.551963	0.909	0.804	2.93128e-26
5	Aars	0.500502	0.2	0.053	1.38902e-25
5	Selenok	0.522928	0.813	0.7	1.75241e-25
5	Ncl	0.607291	0.516	0.325	2.66778e-25
5	Ankrd37	0.58474	0.23	0.074	2.7203e-25
5	Ghitm	0.591091	0.307	0.135	2.80074e-25
5	Pgam1	0.537872	0.784	0.623	2.98202e-25
5	H13	0.593534	0.566	0.381	3.788e-25
5	Impa2	0.596423	0.327	0.138	8.18052e-25
5	Tmed2	0.535826	0.712	0.54	8.3995e-25
5	Smim14	0.546446	0.521	0.32	8.73381e-25
5	Pim3	0.591	0.224	0.076	9.26565e-25
5	Tbc1d15	0.555648	0.403	0.208	4.61328e-24
5	Zfp292	0.589049	0.599	0.417	6.70265e-24
5	Pnrc1	0.394381	0.967	0.939	7.21922e-24
5	Mthfd2	0.406887	0.146	0.029	9.32383e-24
5	Rpl36al	0.54211	0.405	0.213	1.08765e-23
5	Bsg	0.544404	0.611	0.426	1.45644e-23
5	Aldoa	0.45559	0.879	0.772	1.80343e-23
5	Sec61a1	0.550289	0.43	0.222	2.58045e-23
5	Npepps	0.558668	0.549	0.356	4.63943e-23
5	Ciart	0.295058	0.101	0.012	8.67529e-23
5	Eif3a	0.490094	0.469	0.257	8.9347e-23
5	Kdm3a	0.525472	0.335	0.149	1.41409e-22
5	Alkbh5	0.574852	0.455	0.27	1.55055e-22
5	Cxcl2	0.321687	1	0.992	1.81849e-22
5	Sgms2	0.559093	0.66	0.46	1.90512e-22
5	Higd1a	0.607947	0.42	0.237	2.03821e-22
5	Pfkl	0.569619	0.389	0.21	7.14297e-22
5	Surf4	0.488379	0.502	0.309	3.48994e-21
5	Dnajc3	0.546925	0.36	0.18	5.75821e-21
5	Hk2	0.580336	0.409	0.218	7.11423e-21
5	Tram1	0.499131	0.418	0.23	1.08178e-20
5	Vapa	0.460024	0.665	0.493	1.85185e-20
5	Asns	0.384633	0.138	0.028	1.88962e-20
5	Hspa13	0.492871	0.354	0.169	2.59241e-20
5	Smox	0.430738	0.815	0.678	3.96604e-20
5	Rbpj	0.395266	0.809	0.645	4.83693e-20
5	Gadd45a	0.693213	0.642	0.499	2.80446e-19
5	Pcgf5	0.54655	0.331	0.167	4.35351e-19
5	Egln1	0.538197	0.34	0.179	4.96843e-19
5	Tmem248	0.478725	0.428	0.241	7.04843e-19
5	Rnh1	0.5743	0.387	0.237	8.72406e-19
5	Nars	0.5054	0.294	0.139	2.0936e-18
5	Ier3	0.473477	0.975	0.908	2.1158e-18
5	Cope	0.455384	0.451	0.27	2.12728e-18
5	Pgk1	0.456904	0.767	0.622	2.21862e-18
5	Mbnl2	0.559453	0.568	0.397	6.69649e-18
5	Calu	0.429802	0.216	0.077	1.42291e-17
5	Tpi1	0.563128	0.572	0.424	2.9205e-17
5	Osbp	0.410974	0.23	0.092	4.16456e-17
5	F3	0.82523	0.298	0.156	4.3132e-17
5	Bri3	0.630699	0.646	0.519	6.06057e-17
5	Srp9	0.501052	0.586	0.438	6.87436e-17
5	Ccl4	0.530418	0.928	0.849	6.96782e-17
5	Tax1bp1	0.425291	0.821	0.713	1.34247e-16
5	Jun	0.620698	0.673	0.53	1.79027e-16
5	Fnip2	0.53603	0.142	0.051	1.89421e-16
5	Herpud1	0.49188	0.34	0.181	1.91163e-16
5	Klf6	0.407467	0.928	0.874	2.55864e-16
5	Srp19	0.472213	0.302	0.152	2.56557e-16
5	Maff	0.430332	0.617	0.438	2.70034e-16
5	Slc7a5	0.416391	0.169	0.055	2.81237e-16
5	Stt3a	0.467464	0.329	0.178	3.49544e-16
5	Ptges3	0.423627	0.377	0.211	9.12959e-16
5	Dedd2	0.540677	0.391	0.234	9.29508e-16
5	Lysmd3	0.426486	0.523	0.341	9.70365e-16
5	Noct	0.501423	0.519	0.348	1.11252e-15
5	Sec61g	0.421427	0.652	0.487	1.98466e-15
5	Eif4ebp1	0.537414	0.494	0.358	2.95172e-15
5	Map2k1	0.472925	0.444	0.293	3.10684e-15
5	Pcbp1	0.452318	0.556	0.394	3.90129e-15
5	H3f3b	0.330667	0.992	0.991	4.18108e-15
5	Ranbp2	0.420452	0.572	0.394	4.23949e-15
5	Magt1	0.438098	0.391	0.226	4.78201e-15
5	Ubxn4	0.438784	0.488	0.327	6.99831e-15
5	Stambpl1	0.358633	0.15	0.046	7.44907e-15
5	Dad1	0.444353	0.36	0.209	8.01977e-15
5	Rpl10	0.354945	0.815	0.706	9.14017e-15
5	Ddit4	0.47144	0.179	0.067	1.38748e-14
5	Jmy	0.370788	0.128	0.037	2.39191e-14
5	Ddit3	0.514433	0.473	0.324	3.10062e-14
5	Txnip	0.57128	0.712	0.573	3.18204e-14
5	Fmnl2	0.430617	0.475	0.298	4.84793e-14
5	Gfpt1	0.4172	0.23	0.098	5.77929e-14
5	Golga4	0.414899	0.193	0.075	5.93453e-14
5	Eif3c	0.429454	0.261	0.127	6.52106e-14
5	Pdpn	0.361197	0.138	0.044	7.34844e-14
5	Fam50a	0.413562	0.307	0.162	8.41815e-14
5	Tmem39a	0.368229	0.185	0.07	1.17611e-13
5	Sec22b	0.411182	0.307	0.163	1.37789e-13
5	Srsf2	0.433067	0.442	0.291	2.44291e-13
5	Eno1	0.467364	0.79	0.711	2.45375e-13
5	Dock10	0.554952	0.228	0.124	2.56013e-13
5	Cdv3	0.470059	0.319	0.186	2.60614e-13
5	Ftl1	0.49616	0.998	0.996	2.64606e-13
5	Rab9	0.401615	0.259	0.126	2.81817e-13
5	Fam102b	0.433737	0.189	0.081	3.81964e-13
5	Golt1b	0.342677	0.167	0.06	4.38442e-13
5	Uso1	0.411654	0.305	0.169	4.7116e-13
5	Slc3a2	0.381015	0.63	0.472	4.89536e-13
5	Pgp	0.397015	0.257	0.122	5.30073e-13
5	Txnl1	0.426026	0.395	0.241	5.84527e-13
5	Gorasp2	0.383866	0.222	0.105	6.83138e-13
5	Srp72	0.433964	0.276	0.143	7.89217e-13
5	Hsp90aa1	0.431295	0.642	0.504	1.23997e-12
5	Golgb1	0.385633	0.251	0.117	1.37791e-12
5	Eef1a1	0.294164	0.893	0.8	1.44256e-12
5	Slc2a3	0.696846	0.407	0.285	1.4511e-12
5	Sec24a	0.352511	0.202	0.079	1.93124e-12
5	Hnrnpa0	0.41336	0.523	0.386	2.277e-12
5	Seh1l	0.368017	0.204	0.089	2.5499e-12
5	Ubxn1	0.362897	0.469	0.304	2.67399e-12
5	Tnfrsf23	0.396826	0.605	0.447	2.81446e-12
5	Wsb1	0.356463	0.689	0.539	3.35835e-12
5	Eif4a1	0.370926	0.685	0.539	3.68951e-12
5	Plin3	0.309808	0.128	0.043	4.05045e-12
5	Sec23b	0.37483	0.261	0.123	4.05977e-12
5	Gapdh	0.418002	0.926	0.909	4.1177e-12
5	Tiparp	0.475178	0.663	0.529	8.08224e-12
5	Jmjd6	0.365891	0.198	0.086	8.25252e-12
5	Rab5a	0.392487	0.434	0.293	8.87273e-12
5	Ninj1	0.392723	0.807	0.717	9.82449e-12
5	Gm19510	0.326375	0.14	0.047	1.03708e-11
5	Bax	0.433166	0.305	0.172	1.13377e-11
5	Gpat3	0.434991	0.428	0.288	1.19428e-11
5	Cdkn1a	0.413077	0.749	0.619	2.52562e-11
5	Hmox1	0.592296	0.397	0.256	2.53303e-11
5	Pkm	0.318862	0.94	0.904	2.67729e-11
5	Ccdc126	0.322758	0.169	0.066	3.14381e-11
5	Arfgap3	0.306816	0.148	0.052	3.20121e-11
5	Dusp1	0.367708	0.969	0.936	3.44373e-11
5	Cebpg	0.385006	0.317	0.185	3.59213e-11
5	Ccdc115	0.353507	0.193	0.087	3.99214e-11
5	Mcfd2	0.393063	0.247	0.129	4.01045e-11
5	Rhob	0.512627	0.426	0.292	4.74981e-11
5	Ankrd12	0.41674	0.366	0.223	5.40052e-11
5	Eprs	0.347369	0.171	0.068	7.24571e-11
5	Il1rn	0.438553	0.889	0.843	8.75668e-11
5	Ufm1	0.357046	0.255	0.132	9.34753e-11
5	Mgat2	0.337545	0.233	0.114	9.44685e-11
5	Ddost	0.359712	0.237	0.123	1.13376e-10
5	Napa	0.35992	0.337	0.197	1.2196e-10
5	Nucb2	0.339727	0.191	0.085	1.85626e-10
5	Gosr2	0.34065	0.28	0.148	1.94325e-10
5	Rest	0.409908	0.311	0.179	1.97145e-10
5	Sesn2	0.402206	0.311	0.188	4.71545e-10
5	Cycs	0.419886	0.288	0.172	5.12014e-10
5	Fndc3b	0.352812	0.545	0.393	6.84706e-10
5	Clcn3	0.341814	0.148	0.055	8.40052e-10
5	Nfxl1	0.264659	0.142	0.052	9.35272e-10
5	Atf6	0.348603	0.267	0.143	1.16333e-09
5	Bnip3l	0.467438	0.593	0.499	1.2534e-09
5	Siah2	0.275173	0.113	0.035	1.87683e-09
5	Atp6v1c1	0.405558	0.191	0.099	2.04581e-09
5	Rassf1	0.39598	0.23	0.127	2.19585e-09
5	Gys1	0.337277	0.189	0.091	2.41075e-09
5	Fam71f2	0.264512	0.109	0.034	2.91894e-09
5	Prrc1	0.290042	0.152	0.06	3.37828e-09
5	Eif4g1	0.370744	0.23	0.125	3.50638e-09
5	Pgm2	0.329693	0.193	0.089	3.78128e-09
5	Bet1	0.289236	0.138	0.054	4.06431e-09
5	Rab6a	0.395646	0.498	0.38	4.86668e-09
5	Exosc4	0.345211	0.181	0.088	5.00448e-09
5	Zfp36l2	0.401138	0.646	0.512	5.14552e-09
5	Vps37a	0.308385	0.175	0.08	6.23504e-09
5	Klhdc4	0.383166	0.278	0.16	7.57715e-09
5	Uap1	0.330859	0.241	0.13	9.29943e-09
5	Gtpbp2	0.350724	0.241	0.134	9.58663e-09
5	Rpn2	0.334876	0.251	0.139	9.77726e-09
5	Dnajb11	0.334231	0.294	0.172	1.07209e-08
5	Agpat5	0.357389	0.177	0.085	1.17087e-08
5	Arrb1	0.345705	0.237	0.13	1.42514e-08
5	Egln3	0.321569	0.673	0.515	1.68304e-08
5	Znrf1	0.316496	0.226	0.117	1.90144e-08
5	Npc1	0.342317	0.189	0.093	2.44901e-08
5	Gbe1	0.379665	0.177	0.087	2.63764e-08
5	Slc38a2	0.366103	0.623	0.51	3.6614e-08
5	Eif3j1	0.340233	0.259	0.14	4.1142e-08
5	Spp1	0.696067	0.698	0.627	4.51951e-08
5	Sec31a	0.286088	0.173	0.078	4.66355e-08
5	Nab2	0.343699	0.179	0.091	4.91486e-08
5	Tmed10	0.316679	0.543	0.409	7.09207e-08
5	Gpr141	0.399062	0.288	0.175	8.54214e-08
5	Slc2a1	0.361572	0.562	0.443	8.85095e-08
5	Rbm25	0.282863	0.648	0.52	9.10793e-08
5	Ssr1	0.322209	0.387	0.254	1.00026e-07
5	Rab32	0.370425	0.527	0.42	1.04461e-07
5	Nap1l4	0.333164	0.241	0.138	1.24855e-07
5	Ppib	0.381126	0.391	0.287	1.46025e-07
5	Atp6v1a	0.43465	0.317	0.213	2.00417e-07
5	Ppp4r2	0.346527	0.391	0.279	2.04405e-07
5	Nfe2l1	0.322853	0.191	0.097	2.14024e-07
5	Slc39a7	0.328021	0.216	0.12	2.3411e-07
5	Rnf7	0.34698	0.331	0.218	2.55424e-07
5	Sntb2	0.331014	0.37	0.25	2.76773e-07
5	Thbs1	0.270829	0.903	0.809	2.85011e-07
5	Rpn1	0.316957	0.208	0.113	3.4403e-07
5	Luc7l2	0.358253	0.648	0.559	3.50245e-07
5	Brd2	0.336498	0.447	0.319	3.8688e-07
5	Ythdf1	0.318586	0.222	0.122	3.94322e-07
5	Osm	0.404379	0.733	0.652	4.24566e-07
5	Tubb6	0.349019	0.228	0.127	4.90494e-07
5	Cd53	0.251769	0.953	0.933	5.18083e-07
5	Srpr	0.311112	0.315	0.198	5.41279e-07
5	Arf4	0.314248	0.656	0.548	5.51037e-07
5	Snd1	0.265256	0.113	0.046	5.59594e-07
5	Hnrnpu	0.337116	0.623	0.524	5.85082e-07
5	Spcs3	0.269994	0.146	0.069	7.69171e-07
5	Gse1	0.277454	0.195	0.1	8.48101e-07
5	Chd7	0.332552	0.712	0.616	9.04552e-07
5	Slc31a2	0.344727	0.233	0.136	9.57987e-07
5	Lemd2	0.268339	0.187	0.095	9.80624e-07
5	Ssr2	0.316075	0.228	0.136	1.03001e-06
5	Esco1	0.348037	0.233	0.134	1.07524e-06
5	Card19	0.345789	0.702	0.628	1.35191e-06
5	Saraf	0.294572	0.319	0.203	1.39327e-06
5	Ankrd22	0.305643	0.179	0.09	1.54644e-06
5	Arcn1	0.316179	0.36	0.237	1.68448e-06
5	3110043O21Rik	0.288033	0.134	0.064	2.41135e-06
5	Klf10	0.321202	0.319	0.205	2.51864e-06
5	Pbrm1	0.34489	0.274	0.173	2.60811e-06
5	Bmpr1a	0.25659	0.103	0.04	2.66955e-06
5	Acbd3	0.278851	0.28	0.168	3.31964e-06
5	Il1a	0.438892	0.597	0.458	3.35717e-06
5	Capg	0.275822	0.597	0.464	3.39208e-06
5	Slc30a5	0.264376	0.138	0.065	3.40654e-06
5	Ppme1	0.26159	0.173	0.087	3.45649e-06
5	Cited2	0.401927	0.5	0.38	3.54012e-06
5	Tmem38b	0.306941	0.352	0.24	3.77918e-06
5	Tatdn2	0.301593	0.235	0.139	4.00364e-06
5	Pde4d	0.250466	0.115	0.048	4.84568e-06
5	N4bp2	0.351163	0.302	0.197	6.01525e-06
5	Msmo1	0.271415	0.14	0.066	6.18664e-06
5	Ssr4	0.316494	0.372	0.268	7.62931e-06
5	Gng5	0.290035	0.877	0.864	7.86589e-06
5	Tmem263	0.26512	0.13	0.055	9.57203e-06
5	Stat6	0.307931	0.395	0.289	1.032e-05
5	Scfd1	0.258997	0.189	0.098	1.03901e-05
5	Gpi1	0.490616	0.551	0.508	1.1339e-05
5	Zc3h7a	0.320657	0.494	0.387	1.14169e-05
5	M6pr	0.277375	0.486	0.361	1.20095e-05
5	Odc1	0.283499	0.165	0.084	1.40094e-05
5	Selenof	0.309085	0.342	0.242	1.62502e-05
5	Gna13	0.359337	0.475	0.384	1.85859e-05
5	Siva1	0.268875	0.15	0.074	1.98243e-05
5	St13	0.29031	0.282	0.182	2.38672e-05
5	Rpl4	0.297139	0.335	0.22	2.45262e-05
5	Fubp1	0.371953	0.216	0.132	2.46057e-05
5	Plgrkt	0.402206	0.286	0.202	2.49205e-05
5	Osbpl8	0.410139	0.228	0.155	2.5377e-05
5	Plekhm2	0.273689	0.175	0.096	3.00824e-05
5	Kdm1a	0.286058	0.21	0.118	3.09333e-05
5	Tuba1c	0.331774	0.451	0.354	3.51129e-05
5	Pnpla7	0.278421	0.21	0.118	3.58875e-05
5	Srsf6	0.259819	0.288	0.181	4.68425e-05
5	Trabd	0.25986	0.187	0.102	5.42628e-05
5	Rasa2	0.299689	0.405	0.294	5.52782e-05
5	Clint1	0.313518	0.418	0.324	5.6311e-05
5	4933434E20Rik	0.27585	0.274	0.176	5.64795e-05
5	Ubn2	0.306371	0.257	0.164	6.3527e-05
5	Atp2a2	0.28842	0.134	0.075	8.45445e-05
5	Sar1a	0.301762	0.42	0.32	0.000111252
5	Dnajc21	0.257039	0.136	0.067	0.000111612
5	Rps6ka2	0.28959	0.167	0.09	0.000118137
5	Naa50	0.292696	0.171	0.099	0.000144225
5	Serp1	0.317505	0.757	0.715	0.000147222
5	Xylt1	0.274174	0.393	0.276	0.000156739
5	Il23a	0.477436	0.305	0.2	0.000165197
5	Rplp0	0.257498	0.693	0.601	0.000166981
5	Lrrfip2	0.375129	0.296	0.214	0.000168118
5	Zswim8	0.274302	0.214	0.131	0.000168405
5	Por	0.265721	0.337	0.232	0.000181475
5	Smap1	0.300407	0.298	0.209	0.000199201
5	Mga	0.291937	0.21	0.124	0.000201447
5	Blcap	0.269159	0.278	0.177	0.000202845
5	Arrdc4	0.274027	0.479	0.363	0.000205496
5	Naca	0.280005	0.434	0.321	0.000231001
5	Mapk6	0.288519	0.354	0.248	0.000279398
5	Metrnl	0.320147	0.356	0.255	0.000281441
5	Yy1	0.306037	0.372	0.279	0.000295239
5	Gla	0.299418	0.325	0.231	0.00036589
5	Ptger2	0.25841	0.123	0.059	0.000418752
5	Mydgf	0.253779	0.212	0.13	0.00050465
5	Arid5b	0.320145	0.436	0.34	0.000509549
5	Mrpl54	0.273045	0.27	0.183	0.000737826
5	Msra	0.262934	0.208	0.127	0.000772692
5	Zmiz1	0.303616	0.327	0.239	0.000927147
5	Ezr	0.32637	0.599	0.521	0.00104482
5	Stx5a	0.272346	0.212	0.14	0.00105051
5	Usf2	0.261042	0.317	0.223	0.00112544
5	Dgkz	0.267001	0.233	0.151	0.00114627
5	Yipf5	0.278274	0.183	0.114	0.00129297
5	Copa	0.256765	0.3	0.209	0.00135437
5	Tmem167	0.296953	0.438	0.353	0.00148719
5	Adssl1	0.272205	0.282	0.196	0.00153156
5	Adam17	0.255325	0.327	0.23	0.00167841
5	Rrbp1	0.267128	0.512	0.418	0.00173529
5	Mxi1	0.300842	0.282	0.202	0.00183766
5	Nr4a3	0.354597	0.504	0.413	0.00203208
5	Nfil3	0.275541	0.525	0.436	0.00220814
5	Ppig	0.276089	0.241	0.158	0.0025969
5	Lpin2	0.288951	0.29	0.206	0.00275113
5	Taf7	0.274482	0.416	0.323	0.00293516
5	Ift20	0.274799	0.16	0.1	0.00369758
5	Trim25	0.254613	0.444	0.347	0.00371996
5	Lcorl	0.256383	0.148	0.084	0.00459817
5	Prdx6	0.306629	0.784	0.749	0.00479335
5	Tmem258	0.255715	0.34	0.251	0.00572359
5	Lman2	0.262093	0.399	0.317	0.00583129
5	Oat	0.266616	0.181	0.115	0.00592251
5	Sec11c	0.274511	0.255	0.18	0.00630908
5	Sypl	0.250322	0.352	0.262	0.00640636
5	Anxa3	0.252525	0.543	0.457	0.00761946
5	Klf2	0.439414	0.767	0.741	0.00873618
5	Lamp1	0.281908	0.412	0.321	0.00884902
5	Cd63	0.527656	0.467	0.421	0.00911942
5	Zeb2	0.321779	0.702	0.649	0.00920676
5	Inhba	0.414164	0.265	0.181	0.0112974
5	Cd274	0.47878	0.412	0.356	0.0176161
5	Uqcrq	0.28955	0.391	0.32	0.0222559
5	Slc43a2	0.275451	0.193	0.131	0.0288392
5	Ctsz	0.303825	0.64	0.586	0.029626
5	Ctsd	0.329155	0.833	0.824	0.036584
5	Nt5e	0.36401	0.356	0.284	0.0383958
5	Ralgds	0.259606	0.226	0.156	0.0486336
5	Dot1l	0.263509	0.257	0.186	0.0497647
*Logistic regression framework was used to determine differentially expressed genes. Constructs a logistic regression model predicting group membership based on each feature individually and compares this to a null model with a likelihood ratio test.
