# Supplementary material for: Spatiotemporal dynamics of macrophage heterogeneity and a potential function of Trem2hi macrophages in infarcted hearts
Source: Nat Commun. 2022 Aug 6;13:4580. doi: 10.1038/s41467-022-32284-2 (PMC9357004; doi:10.1038/s41467-022-32284-2)
Supplement: Supplementary file 7 — Supplementary Data 4 [file 41467_2022_32284_MOESM7_ESM.xlsx]

## Sheet: Sheet1
Supplementary Data 4. Significantly enriched genes in each dendritic cell subset.
Cluster	gene	avg_logFC	pct.1	pct.2	p_val_adj*
1	Ctsb	1.12512	0.998	0.967	8.67068e-161
1	Ctsd	1.31552	0.996	0.833	9.39654e-159
1	Apoe	1.33944	0.993	0.873	4.99054e-154
1	Ms4a7	1.12352	0.945	0.465	3.12683e-139
1	Lgmn	0.865412	0.993	0.86	1.46745e-137
1	Trem2	0.93563	0.954	0.455	2.25474e-130
1	Adgre1	0.751996	0.957	0.523	2.81245e-121
1	Selenop	1.08308	0.972	0.714	1.63938e-119
1	Pla2g7	0.687653	0.935	0.418	2.19405e-119
1	Stab1	0.748723	0.948	0.445	3.13592e-118
1	Abca1	0.714059	0.939	0.417	1.07092e-117
1	Grn	0.71558	0.991	0.867	2.01559e-117
1	Fcrls	0.906874	0.917	0.375	1.88049e-113
1	Rnase4	0.608433	0.885	0.307	8.802e-113
1	Ctsl	0.957306	0.976	0.669	8.15293e-109
1	C3ar1	0.683452	0.954	0.483	4.03678e-108
1	Itm2b	0.682318	1	0.983	3.35739e-106
1	Maf	0.697046	0.948	0.409	2.44548e-103
1	C1qc	0.866149	0.959	0.62	8.90649e-102
1	Mafb	0.72765	0.978	0.573	9.28978e-97
1	C1qa	0.894872	0.959	0.66	2.01185e-96
1	C5ar1	0.590707	0.967	0.501	4.3892e-96
1	Itgb5	0.531808	0.941	0.442	2.9434e-95
1	Ftl1	0.618471	1	0.998	9.55025e-95
1	Syngr1	0.524193	0.677	0.172	2.78842e-92
1	Igf1	0.706185	0.774	0.258	3.97447e-92
1	Pf4	1.08537	0.915	0.533	4.29436e-91
1	Cd93	0.592776	0.887	0.395	1.31976e-90
1	Cd63	0.697994	0.95	0.546	5.58448e-90
1	Lamp1	0.540371	0.987	0.928	6.00478e-89
1	C1qb	0.780687	0.969	0.707	1.06748e-87
1	Sash1	0.45729	0.848	0.337	3.59949e-87
1	Timp2	0.682924	0.921	0.494	1.34784e-86
1	Spp1	1.36666	0.967	0.742	1.43512e-83
1	Ninj1	0.532037	0.95	0.557	4.55113e-83
1	Plin2	0.600783	0.991	0.795	4.24274e-81
1	Serpinb6a	0.67363	0.813	0.317	2.31748e-80
1	Ctsa	0.458217	0.991	0.86	1.13458e-78
1	Mertk	0.395904	0.793	0.249	4.55442e-78
1	Lyz2	0.626592	0.998	0.977	1.10952e-76
1	Gpnmb	0.965202	0.675	0.195	3.95266e-76
1	Cd84	0.448688	0.921	0.431	8.77802e-76
1	Fyb	0.483789	0.974	0.67	9.40478e-75
1	Fth1	0.48114	1	1	1.35946e-74
1	Gas6	0.565668	0.743	0.226	1.35959e-73
1	Hpgds	0.452801	0.834	0.328	1.71922e-73
1	Wwp1	0.45383	0.847	0.366	2.02207e-73
1	Tpp1	0.416051	0.922	0.586	1.28483e-70
1	Glul	0.488967	0.946	0.565	1.8879e-70
1	Dab2	0.511858	0.991	0.783	2.60826e-70
1	Itga6	0.44212	0.832	0.336	3.42783e-70
1	Blvrb	0.447372	0.887	0.459	1.0907e-69
1	Creg1	0.531684	0.969	0.756	2.50023e-68
1	Slc11a1	0.396754	0.867	0.386	4.41177e-68
1	Hexa	0.49588	0.969	0.836	1.17127e-66
1	Sirpa	0.422663	0.983	0.796	1.65288e-66
1	Cndp2	0.404315	0.924	0.587	3.08049e-66
1	Atp6v1a	0.455404	0.948	0.677	9.77573e-66
1	Lipa	0.489385	0.933	0.599	3.04916e-64
1	Mgst1	0.3515	0.651	0.173	1.42044e-63
1	Gna12	0.342438	0.861	0.389	4.82796e-63
1	Fcer1g	0.324654	1	0.98	3.28371e-62
1	Sdcbp	0.354366	1	0.959	3.10602e-61
1	Lhfpl2	0.323093	0.641	0.167	8.32829e-61
1	Lst1	0.456407	0.954	0.654	2.16e-60
1	Dhrs3	0.394838	0.909	0.539	3.0577e-60
1	Hacd4	0.394767	0.887	0.425	3.46547e-60
1	Bri3	0.376576	0.985	0.886	8.20835e-60
1	Slc37a2	0.297039	0.782	0.294	2.0851e-59
1	Pld3	0.384749	0.802	0.354	5.96595e-58
1	Ctss	0.374756	0.998	0.991	1.12664e-56
1	Lpcat2	0.359053	0.902	0.481	1.41949e-56
1	Olfml3	0.306444	0.621	0.178	2.10766e-56
1	Fcgr3	0.428722	0.967	0.651	4.88002e-56
1	Abhd12	0.345332	0.946	0.639	1.83261e-55
1	Lgals3bp	0.424492	0.924	0.572	3.06378e-55
1	Camk1	0.348227	0.869	0.446	8.22831e-54
1	Cd300c2	0.398624	0.97	0.73	2.9002e-52
1	Fcgr4	0.385284	0.858	0.391	5.77855e-52
1	Ecm1	0.40545	0.821	0.349	1.2344e-51
1	Tpd52	0.326752	0.993	0.905	2.13775e-51
1	Mpp1	0.309697	0.828	0.378	3.53811e-51
1	Thbs1	0.800543	0.871	0.534	1.28879e-50
1	Pla2g15	0.272471	0.736	0.282	8.65207e-50
1	Apobec1	0.338209	0.917	0.5	2.16035e-49
1	Aldh2	0.340001	0.941	0.691	5.09982e-49
1	Csf1r	0.394889	0.974	0.764	6.7283e-49
1	Tmem86a	0.272832	0.756	0.293	4.45617e-48
1	Cd68	0.428963	0.974	0.872	1.75914e-47
1	Nrp1	0.356048	0.871	0.469	2.81324e-47
1	Nceh1	0.335545	0.826	0.399	6.87909e-47
1	Cpd	0.321006	0.839	0.414	8.01356e-47
1	Hexb	0.383045	0.987	0.828	1.53706e-46
1	Ehd4	0.340624	0.967	0.776	1.84075e-46
1	Rnf130	0.287162	0.985	0.867	2.64861e-46
1	Plxnb2	0.30967	0.922	0.614	4.95426e-46
1	Fcgr1	0.364037	0.928	0.566	1.2381e-45
1	Cltc	0.31607	0.993	0.897	2.41451e-45
1	Lrp1	0.383433	0.924	0.659	6.79781e-45
1	Grina	0.317549	0.921	0.566	8.58599e-45
1	Man1c1	0.264663	0.776	0.331	1.01576e-44
1	Adipor1	0.295791	0.941	0.668	2.96917e-44
1	Pitpnc1	0.278421	0.762	0.299	3.89052e-44
1	Slc43a2	0.29605	0.911	0.539	4.69425e-44
1	Tmem106a	0.320912	0.915	0.572	6.68121e-44
1	Gns	0.294148	0.961	0.691	5.69474e-43
1	Ftl1-ps1	0.277951	0.885	0.483	1.38509e-42
1	Cpeb2	0.330251	0.867	0.456	3.31195e-42
1	Slc7a8	0.272154	0.782	0.319	4.04765e-42
1	Clec4d	0.400378	0.811	0.378	4.69342e-42
1	Gdf15	0.684256	0.701	0.295	4.97636e-42
1	Trf	0.420998	0.945	0.686	5.62315e-42
1	Akr1a1	0.302007	0.991	0.949	1.84838e-41
1	Snx5	0.291395	0.982	0.849	4.68059e-41
1	Ms4a6d	0.344269	0.95	0.694	1.19325e-40
1	Mrc1	0.468221	0.933	0.595	3.2263e-40
1	Ccrl2	0.42874	0.956	0.673	8.00038e-40
1	Wfdc17	0.405518	0.991	0.933	1.1464e-39
1	Atp13a2	0.273119	0.858	0.466	1.67741e-39
1	B4galt6	0.289776	0.874	0.492	1.823e-39
1	App	0.297724	0.983	0.865	3.7998e-39
1	Lamp2	0.269117	0.996	0.93	5.25032e-39
1	P2ry6	0.291411	0.909	0.533	8.67447e-39
1	Rcbtb2	0.265462	0.765	0.378	1.90973e-38
1	Serinc3	0.35475	0.996	0.909	2.03594e-38
1	Ypel3	0.32316	0.906	0.583	7.06437e-38
1	Ctsc	0.310159	0.996	0.935	7.22674e-38
1	Mfsd1	0.281796	0.919	0.614	1.51454e-37
1	Msr1	0.36481	0.771	0.338	1.67851e-37
1	Ncapg2	0.250128	0.699	0.281	1.85754e-37
1	Ier3	0.431514	0.98	0.801	3.29449e-37
1	Mpeg1	0.335518	0.978	0.83	4.15094e-37
1	Rcan1	0.319185	0.634	0.251	4.261e-37
1	Man1a	0.295151	0.954	0.658	4.51412e-37
1	Ccl8	0.892367	0.506	0.162	1.11423e-36
1	Mdfic	0.263533	0.941	0.595	1.13772e-36
1	Pmp22	0.368029	0.616	0.236	1.26713e-36
1	Ccl7	0.842823	0.749	0.406	1.60523e-36
1	Tnfaip2	0.393167	0.791	0.391	1.76431e-36
1	Il10rb	0.26168	0.946	0.703	2.24912e-36
1	Cd300ld	0.272527	0.909	0.491	2.40944e-36
1	Rhob	0.372257	0.932	0.586	3.85332e-36
1	Aif1	0.32672	0.939	0.643	4.79426e-36
1	Smpdl3a	0.313457	0.933	0.643	5.6344e-36
1	Cxcl2	0.442303	0.993	0.912	7.13536e-36
1	Laptm4a	0.25877	0.982	0.849	9.29796e-36
1	Zfp703	0.311819	0.876	0.504	3.65945e-35
1	Hmox1	0.784691	0.917	0.575	4.48464e-35
1	Ntpcr	0.264128	0.837	0.43	8.75867e-35
1	Ms4a6b	0.334921	0.946	0.686	1.07277e-34
1	Csf3r	0.276973	0.682	0.269	6.0462e-34
1	Man2a1	0.259149	0.865	0.499	5.83458e-33
1	Clec4a1	0.310098	0.895	0.516	8.79527e-33
1	Osbpl8	0.332616	0.926	0.673	4.21913e-32
1	Sat1	0.269729	0.994	0.936	9.03319e-32
1	Rnf149	0.266871	0.991	0.855	1.50251e-31
1	Fos	0.294548	0.998	0.96	1.61357e-31
1	Neurl3	0.31047	0.963	0.742	2.49936e-31
1	Ptpn18	0.253903	0.98	0.836	3.42773e-31
1	Cebpb	0.288555	0.996	0.907	1.05057e-30
1	F13a1	0.453141	0.767	0.411	2.48168e-30
1	Ccl3	0.526686	0.919	0.684	1.52266e-29
1	Itgav	0.279016	0.865	0.515	2.86127e-29
1	Ccl12	0.474748	0.713	0.304	7.22972e-29
1	Ifi204	0.297805	0.935	0.584	8.19404e-29
1	Cd38	0.277806	0.758	0.365	5.17899e-28
1	Cebpa	0.260174	0.895	0.559	2.25754e-27
1	Cxcr4	0.28748	0.987	0.821	2.47288e-27
1	Fosb	0.287836	0.996	0.933	5.69118e-27
1	Fabp5	0.299016	0.908	0.607	1.57853e-26
1	Tgm2	0.276314	0.876	0.505	2.04916e-26
1	Pou2f2	0.27932	0.906	0.566	2.06648e-26
1	Aprt	0.278843	0.933	0.734	3.70507e-26
1	Igfbp4	0.27245	0.623	0.225	8.19815e-26
1	Cd72	0.303595	0.906	0.538	1.64663e-25
1	Ets2	0.25064	0.924	0.591	2.3433e-25
1	Cstb	0.295665	0.983	0.856	3.58826e-25
1	Cx3cr1	0.369825	0.852	0.52	6.39113e-25
1	Rgs2	0.284329	0.987	0.868	5.60108e-24
1	Slc40a1	0.285406	0.335	0.077	8.58105e-23
1	Folr2	0.305337	0.529	0.17	3.62148e-22
1	Tnfaip3	0.251192	0.957	0.742	3.80989e-20
1	Ccl4	0.375277	0.965	0.824	2.38169e-19
1	Sgk1	0.300916	0.863	0.533	3.53565e-19
1	Ccl2	0.498781	0.845	0.593	1.54129e-17
1	Prdx1	0.258788	0.994	0.959	3.96223e-17
1	Psap	0.25492	0.996	0.988	4.59247e-16
1	Ptgs2	0.324775	0.8	0.512	4.49946e-15
1	Cxcl1	0.479698	0.599	0.326	3.48653e-13
1	Arg1	0.598481	0.438	0.215	1.30801e-11
1	Chil3	0.347907	0.368	0.164	3.51687e-09
1	S100a8	0.512025	0.403	0.278	3.42073e-06
1	Acod1	0.258083	0.224	0.106	0.001106
2	Tgfbi	0.790942	0.982	0.856	2.57869e-73
2	S100a6	0.607392	0.996	0.953	3.99383e-68
2	Ccr2	0.643407	0.974	0.832	1.27797e-64
2	Capg	0.656227	0.878	0.675	1.05241e-60
2	Mcub	0.470528	0.846	0.675	3.72701e-60
2	S100a10	0.595028	0.966	0.913	1.65669e-52
2	Axl	0.590958	0.665	0.44	2.0565e-52
2	Eno1	0.626933	0.935	0.87	9.35824e-50
2	Pilra	0.466815	0.617	0.393	2.81349e-48
2	Lilr4b	0.51347	0.937	0.827	1.03348e-47
2	Mmp12	1.18768	0.41	0.171	4.90783e-45
2	Ltb4r1	0.489102	0.631	0.369	2.98631e-41
2	Ccl9	0.606586	0.921	0.782	2.66327e-40
2	Fxyd5	0.358567	0.996	0.971	1.40273e-38
2	H2-DMb1	0.418109	0.974	0.925	5.80973e-38
2	Cd74	0.495683	1	0.995	1.48464e-37
2	Gapdh	0.514784	0.992	0.983	2.80354e-36
2	S100a4	0.419643	0.98	0.875	6.94058e-36
2	Creb5	0.472344	0.732	0.55	3.12634e-35
2	Pitpna	0.37633	0.98	0.955	3.38833e-35
2	Tnip3	0.658196	0.783	0.583	1.63566e-34
2	AA467197	1.187	0.647	0.509	1.11245e-33
2	Emb	0.402462	0.882	0.769	1.54075e-32
2	Cyp4f18	0.425879	0.712	0.543	2.30318e-32
2	Dok2	0.420047	0.523	0.348	1.03337e-31
2	Clec5a	0.390869	0.489	0.327	1.50002e-30
2	Cotl1	0.345254	0.986	0.954	1.70208e-30
2	Emilin2	0.459388	0.775	0.647	2.02649e-30
2	Emp3	0.359233	0.966	0.94	4.79389e-30
2	Sirpb1c	0.411364	0.609	0.456	6.28269e-30
2	Csf2ra	0.323902	0.925	0.876	1.06096e-29
2	Plaur	0.605345	0.771	0.639	7.66281e-29
2	Pid1	0.439006	0.929	0.854	1.28859e-28
2	Clec4b1	0.473806	0.499	0.315	4.67961e-28
2	Cebpb	0.544258	0.98	0.915	3.16028e-27
2	Slfn2	0.46833	0.913	0.846	1.11602e-26
2	Pkm	0.539164	0.961	0.955	1.26011e-26
2	Vim	0.419517	1	0.984	4.59886e-26
2	Cd44	0.437327	0.968	0.931	5.23519e-26
2	Tpi1	0.494817	0.84	0.786	1.15356e-25
2	Furin	0.433565	0.842	0.76	2.84739e-25
2	Aldoa	0.498313	0.935	0.917	9.31477e-25
2	Mgl2	0.762256	0.503	0.296	1.12243e-24
2	Lgals3	0.391248	0.996	0.96	1.50779e-24
2	H2-DMa	0.309309	0.98	0.945	9.70075e-24
2	Mif	0.544866	0.87	0.857	3.1539e-23
2	Diaph1	0.331661	0.919	0.889	4.80736e-23
2	2020-09-11	0.336823	0.667	0.574	4.3023e-22
2	Nme1	0.318051	0.899	0.843	6.60697e-22
2	Pira2	0.293941	0.594	0.46	1.00371e-21
2	Ncf4	0.296372	0.791	0.713	1.98955e-21
2	Slc16a3	0.433193	0.623	0.506	1.52792e-20
2	F10	0.466192	0.28	0.165	2.19001e-20
2	Gda	0.427893	0.795	0.608	2.28337e-20
2	Clec4n	0.69465	0.667	0.626	4.12629e-20
2	Pgam1	0.449434	0.915	0.902	9.88261e-20
2	Lilrb4a	0.356383	0.822	0.741	1.17877e-19
2	Ahnak	0.356855	0.984	0.946	3.52392e-19
2	Srgn	0.455763	1	0.992	3.84537e-19
2	Rbpj	0.345749	0.917	0.882	4.14491e-19
2	Cd14	0.517163	0.947	0.844	9.54632e-19
2	Kcnn4	0.284739	0.623	0.508	1.47801e-18
2	H2-Ab1	0.414447	0.988	0.96	2.49717e-18
2	Flna	0.28979	0.915	0.87	3.15336e-18
2	Ccl6	0.556367	0.897	0.828	4.53747e-18
2	Cd9	0.60625	0.801	0.791	1.12898e-17
2	Dcstamp	0.256636	0.217	0.077	1.71496e-17
2	Myof	0.292507	0.629	0.537	3.30909e-17
2	Pgk1	0.532964	0.838	0.85	4.39291e-17
2	Fcgr2b	0.352958	0.935	0.807	7.30329e-17
2	Tkt	0.270541	0.957	0.938	9.76812e-17
2	Eps8	0.365958	0.84	0.784	1.51577e-16
2	Fkbp1a	0.339185	0.86	0.842	3.01885e-16
2	Itgam	0.329358	0.88	0.773	3.27033e-16
2	Clec4a2	0.33026	0.714	0.626	3.6326e-16
2	H2-Eb1	0.47663	0.976	0.96	1.43337e-15
2	Zeb2	0.288997	0.98	0.908	2.123e-15
2	Phlda1	0.405359	0.716	0.581	3.65986e-15
2	Cybb	0.351652	0.947	0.854	1.49466e-14
2	Pgd	0.260938	0.757	0.68	1.93811e-14
2	Fam162a	0.307475	0.562	0.516	2.46087e-14
2	Clec4e	0.563666	0.544	0.455	2.85938e-14
2	Ncf2	0.262984	0.903	0.849	3.48159e-14
2	Cysltr1	0.298157	0.759	0.702	6.07851e-14
2	Slamf9	0.36909	0.724	0.668	7.10653e-14
2	Ptafr	0.346795	0.819	0.755	1.09994e-13
2	Ctsc	0.287763	0.978	0.943	1.66254e-13
2	Retnla	1.76526	0.101	0.033	2.34333e-13
2	H2-Aa	0.38709	0.982	0.966	2.4099e-13
2	Cish	0.26352	0.339	0.222	2.69211e-13
2	Tgfb1	0.305843	0.917	0.892	4.9914e-13
2	Tlr2	0.32791	0.83	0.744	7.36494e-13
2	Slc2a1	0.291487	0.497	0.432	8.26113e-13
2	AI504432	0.318295	0.659	0.583	1.42752e-12
2	Cstb	0.341395	0.935	0.876	1.5641e-12
2	Mmp19	0.427692	0.351	0.291	1.94797e-12
2	Slc7a11	0.618103	0.527	0.429	2.35191e-12
2	F11r	0.279668	0.54	0.478	5.14621e-12
2	Prkcd	0.335733	0.917	0.893	9.01633e-12
2	Fn1	0.731912	0.661	0.587	1.38188e-11
2	Lmna	0.417114	0.694	0.649	1.38546e-11
2	Pdia6	0.281878	0.925	0.888	1.39191e-11
2	Rgcc	0.471791	0.42	0.357	1.39413e-11
2	Ldha	0.371299	0.959	0.95	4.87253e-11
2	Malt1	0.458714	0.805	0.798	7.17691e-11
2	B4galt1	0.260952	0.688	0.632	8.69048e-11
2	Trem1	0.288086	0.4	0.301	1.826e-10
2	Itgax	0.277672	0.688	0.662	2.72631e-10
2	Metrnl	0.275841	0.785	0.735	2.80453e-10
2	Anxa1	0.303544	0.83	0.798	7.32424e-10
2	Ear2	0.316259	0.168	0.086	8.29504e-10
2	Atp2b4	0.293557	0.473	0.369	1.05078e-09
2	Adgre5	0.263282	0.751	0.694	1.34836e-09
2	Vcan	0.470832	0.199	0.131	3.16978e-09
2	Ifi27l2a	0.388272	0.925	0.869	4.82058e-09
2	Il1rn	0.536634	0.538	0.478	1.01248e-08
2	Smox	0.263194	0.542	0.513	2.42794e-08
2	Ifrd1	0.293489	0.964	0.953	2.92106e-08
2	Ccr1	0.370984	0.657	0.591	3.17111e-08
2	Egln3	0.282657	0.178	0.12	3.54735e-08
2	Tnf	0.357502	0.667	0.601	6.02789e-08
2	Gsn	0.259296	0.88	0.868	6.03978e-08
2	Timp1	0.383856	0.351	0.247	1.16713e-07
2	Lpl	0.609083	0.44	0.403	1.96414e-07
2	Anxa2	0.401071	0.941	0.96	2.92404e-07
2	Ass1	0.375551	0.56	0.566	3.76359e-07
2	Il1a	0.311755	0.288	0.204	1.44529e-06
2	Bcl2a1d	0.286045	0.724	0.701	3.00489e-06
2	Hif1a	0.309413	0.842	0.847	3.93698e-06
2	Cxcl2	0.529249	0.955	0.927	5.46475e-06
2	Nlrp3	0.29925	0.807	0.755	8.30163e-06
2	Spint1	0.250132	0.444	0.414	1.8564e-05
2	Inhba	0.406316	0.116	0.052	3.74184e-05
2	Socs3	0.251464	0.862	0.814	4.49672e-05
2	Dmkn	0.257186	0.17	0.091	5.77828e-05
2	Osm	0.470373	0.663	0.661	8.17545e-05
2	Ero1l	0.337648	0.442	0.455	0.0001008
2	Sdc4	0.31425	0.769	0.732	0.000320448
2	Ccl17	0.692706	0.126	0.07	0.0213926
3	Cd209a	1.60446	0.902	0.427	1.32636e-126
3	Napsa	0.800583	0.997	0.861	2.93937e-103
3	H2afy	0.563212	0.997	0.968	4.42597e-81
3	Ifitm2	0.742218	0.987	0.968	4.62671e-70
3	Cd7	1.26211	0.554	0.22	1.3147e-67
3	Itgb7	0.633073	0.881	0.665	3.16978e-61
3	Trappc5	0.485995	0.772	0.523	3.36497e-61
3	Ccnd3	0.586352	0.836	0.704	5.16053e-61
3	Rpl8	0.309548	1	0.994	6.40349e-56
3	Clec10a	1.0161	0.724	0.504	6.20036e-53
3	Coro1a	0.446391	0.992	0.984	1.70974e-52
3	Klrd1	0.889269	0.796	0.539	2.29893e-51
3	H2-DMa	0.446633	0.992	0.945	3.2863e-51
3	Ifitm1	1.25267	0.772	0.54	5.63044e-47
3	Rpl13	0.28772	0.997	0.997	2.49022e-46
3	S100a4	0.637832	0.976	0.885	9.03195e-46
3	Fxyd5	0.480016	0.997	0.973	1.03213e-44
3	Kmo	0.460723	0.674	0.446	1.16928e-44
3	Cd300a	0.601399	0.881	0.788	5.80688e-44
3	Ifitm3	0.657874	0.989	0.964	1.14956e-43
3	S100a6	0.504496	0.989	0.959	4.05092e-41
3	Ifitm6	0.744418	0.666	0.449	1.85523e-40
3	H2-DMb1	0.474696	0.992	0.925	8.28132e-39
3	St3gal4	0.406783	0.767	0.635	3.59193e-36
3	Cdkn2d	0.475919	0.655	0.481	5.48583e-36
3	Gm2a	0.403618	0.989	0.955	6.94813e-36
3	S100a11	0.490079	0.987	0.967	1.13846e-35
3	H3f3a	0.287152	0.995	0.997	2.63208e-35
3	Rpl18	0.251713	1	0.994	2.43678e-34
3	Lsp1	0.378947	0.989	0.988	2.60118e-34
3	Itpr1	0.457528	0.775	0.649	1.58037e-33
3	Rps11	0.257417	0.997	0.997	1.77151e-33
3	Rps4x	0.264618	0.992	0.996	1.63051e-32
3	Cd209d	0.713422	0.324	0.087	7.67064e-32
3	Rin3	0.381157	0.822	0.706	8.22586e-32
3	Slc44a2	0.404862	0.594	0.451	8.00536e-31
3	Bcl11a	0.568172	0.546	0.35	1.04014e-30
3	Map4k1	0.384359	0.599	0.43	1.94056e-30
3	Plbd1	0.364217	0.971	0.885	1.26169e-29
3	Rpl4	0.268971	0.989	0.981	5.79768e-29
3	Vrk1	0.39881	0.708	0.605	1.88503e-28
3	Rplp0	0.255767	0.995	0.995	2.98984e-28
3	Ybx3	0.455819	0.822	0.776	2.45446e-27
3	Ddr1	0.301094	0.446	0.249	7.30659e-27
3	Bex6	0.250243	0.34	0.175	1.29598e-25
3	Slk	0.383187	0.912	0.874	1.30272e-24
3	Ptprc	0.301385	1	0.979	4.84537e-24
3	Tspan13	0.391458	0.886	0.789	6.12957e-24
3	Lmo1	0.265745	0.337	0.169	6.7239e-24
3	Rps6	0.265775	0.984	0.991	3.34474e-23
3	Sell	0.610094	0.451	0.288	3.48253e-23
3	Crip1	0.496837	0.987	0.991	5.75895e-23
3	Sub1	0.35833	0.989	0.983	1.13942e-22
3	Arid5a	0.390345	0.753	0.698	1.30099e-22
3	Vps37b	0.473556	0.764	0.695	4.85673e-22
3	Cd244	0.311229	0.554	0.422	3.81854e-21
3	Ier2	0.435964	0.926	0.918	4.63678e-21
3	Eif5a	0.348014	0.981	0.957	4.92096e-21
3	Ctnnd2	0.313419	0.485	0.328	8.25761e-21
3	Tmsb10	0.444739	0.995	0.983	1.038e-20
3	S100a10	0.399322	0.963	0.918	1.18124e-20
3	Gpr171	0.402486	0.775	0.619	3.83433e-20
3	Arl6ip5	0.321309	0.828	0.806	4.79264e-20
3	Fh1	0.326379	0.615	0.557	3.35637e-19
3	Olfm1	0.380219	0.83	0.781	3.7887e-19
3	Cbfa2t3	0.397328	0.814	0.784	4.52595e-19
3	Galnt6	0.310594	0.493	0.392	1.32583e-18
3	Fam49b	0.267217	0.989	0.98	1.71817e-18
3	Ndufa6	0.291881	0.931	0.912	3.31451e-18
3	Arhgdib	0.278982	0.973	0.97	3.53064e-18
3	Plac8	0.684616	0.743	0.609	5.55504e-18
3	Cytip	0.347536	0.984	0.953	8.22229e-18
3	Rps26	0.250931	0.995	0.996	1.83081e-17
3	Smdt1	0.297497	0.96	0.946	5.35652e-17
3	Rbm3	0.314449	0.979	0.975	6.78325e-17
3	Tle3	0.399155	0.759	0.718	8.61004e-17
3	Klrb1b	0.336553	0.493	0.358	1.29963e-16
3	Gm15987	0.286838	0.406	0.261	1.70623e-16
3	Grk6	0.28458	0.536	0.499	3.45658e-16
3	Ikbkb	0.299101	0.923	0.896	5.64329e-16
3	Alox5ap	0.260512	0.989	0.948	6.94818e-16
3	Rnh1	0.354721	0.931	0.907	1.16771e-15
3	Nop58	0.307999	0.703	0.612	2.0033e-15
3	Fmnl1	0.276712	0.828	0.81	2.90713e-15
3	Hivep2	0.318482	0.79	0.753	4.04143e-15
3	Bin2	0.304419	0.751	0.72	8.17313e-15
3	Lbr	0.27963	0.629	0.589	1.14308e-14
3	Fyn	0.286974	0.78	0.724	1.88876e-14
3	Rpl22l1	0.26725	0.963	0.937	8.21884e-14
3	Emb	0.342464	0.851	0.786	8.33228e-14
3	Orai1	0.285197	0.798	0.766	8.71035e-14
3	Psma7	0.292251	0.944	0.955	1.12044e-13
3	Rac2	0.264902	0.931	0.902	2.05383e-13
3	Zfp36l2	0.359892	0.966	0.944	3.57107e-13
3	Vim	0.351514	0.992	0.987	5.28204e-13
3	Il2rg	0.288892	0.743	0.685	5.4395e-13
3	Dapp1	0.287569	0.793	0.775	7.33591e-13
3	Jarid2	0.290186	0.889	0.874	7.39393e-13
3	Bcl3	0.285195	0.586	0.552	8.43575e-13
3	Casp6	0.264966	0.629	0.554	1.08113e-12
3	Agpat4	0.293326	0.748	0.69	1.15227e-12
3	Timm10b	0.271088	0.79	0.77	1.68124e-12
3	Tep1	0.301664	0.737	0.722	2.41895e-12
3	Uck2	0.297261	0.594	0.519	2.61591e-12
3	Pmvk	0.274172	0.584	0.532	2.65951e-12
3	Flot1	0.268035	0.679	0.629	3.54909e-12
3	Stk24	0.262177	0.812	0.81	4.84158e-12
3	Mcemp1	0.383314	0.528	0.457	6.91343e-12
3	Fgr	0.268722	0.751	0.703	8.39851e-12
3	Tagln2	0.360798	0.976	0.975	9.73144e-12
3	Tmed5	0.281042	0.934	0.907	1.17084e-11
3	Stat5a	0.264182	0.438	0.383	1.88181e-11
3	Dpysl2	0.263662	0.878	0.86	2.25378e-11
3	Gmfg	0.251237	0.883	0.863	2.72627e-11
3	Cd48	0.301956	0.899	0.865	3.15314e-11
3	Cfp	0.33258	0.918	0.835	3.64947e-11
3	Tra2b	0.277676	0.955	0.935	4.8836e-11
3	Dennd4a	0.411705	0.958	0.948	1.26186e-10
3	Ms4a4c	0.39032	0.753	0.682	1.33873e-10
3	P2ry10	0.326262	0.682	0.611	2.14735e-10
3	Nfkb1	0.335814	0.942	0.938	6.31558e-10
3	Ciita	0.372503	0.698	0.684	6.78452e-10
3	Ikzf1	0.256904	0.78	0.755	9.20286e-10
3	Avpi1	0.310554	0.623	0.571	1.77536e-09
3	D16Ertd472e	0.271773	0.504	0.447	2.00289e-09
3	Foxp1	0.337329	0.899	0.873	4.02564e-09
3	Limd2	0.262082	0.764	0.718	6.46853e-09
3	Cyth4	0.260605	0.958	0.92	8.67575e-09
3	Pycard	0.30295	0.844	0.849	1.23888e-08
3	Cenpa	0.31084	0.586	0.584	2.72559e-08
3	Spag9	0.266174	0.984	0.972	4.48464e-08
3	Plscr1	0.346444	0.708	0.685	8.42256e-08
3	Pmaip1	0.348296	0.782	0.79	8.58138e-08
3	Naga	0.254438	0.682	0.661	8.77398e-08
3	Btg2	0.288859	0.987	0.969	1.04456e-07
3	Fcgrt	0.346664	0.753	0.699	1.04533e-07
3	Il1r2	0.447837	0.655	0.562	1.4193e-07
3	Mdh2	0.267924	0.87	0.864	2.51477e-07
3	Abhd17b	0.289005	0.464	0.481	2.63205e-07
3	Ms4a6c	0.251468	0.963	0.909	2.65077e-07
3	Tppp3	0.328947	0.31	0.238	2.93502e-07
3	Sbno2	0.282746	0.838	0.843	5.63847e-07
3	Cd2ap	0.260885	0.782	0.779	5.75694e-07
3	Prdx6	0.257578	0.886	0.861	7.44778e-07
3	Ffar2	0.250157	0.268	0.213	8.32031e-07
3	Runx1	0.295399	0.923	0.905	9.59426e-07
3	Tnfsf9	0.453154	0.639	0.611	2.2512e-06
3	Stap1	0.355758	0.79	0.764	2.72597e-06
3	Nfkbie	0.270092	0.761	0.743	4.97694e-06
3	Ccr2	0.269942	0.912	0.859	8.27973e-06
3	Pfkp	0.291508	0.844	0.812	8.36707e-06
3	Siglecg	0.28782	0.379	0.362	8.79043e-06
3	Eps8	0.271078	0.804	0.797	1.01425e-05
3	Gan	0.252974	0.483	0.453	1.71763e-05
3	Mbtd1	0.278249	0.737	0.765	2.69425e-05
3	Tnip3	0.42658	0.663	0.629	0.00222373
3	Zfand5	0.257603	0.96	0.964	0.00350876
3	H2-DMb2	0.285483	0.454	0.449	0.0050923
3	Gcnt2	0.2689	0.7	0.711	0.00589173
3	Ly6c2	0.360286	0.332	0.254	0.0107056
3	Kdm6b	0.260271	0.958	0.951	0.0187334
3	Fdps	0.268856	0.371	0.377	0.0251859
4	Naaa	1.55427	0.996	0.67	5.51028e-203
4	Wdfy4	1.13685	0.981	0.585	1.0477e-189
4	Ppt1	1.12874	0.97	0.693	1.03438e-171
4	Xcr1	0.959726	0.705	0.019	1.03493e-163
4	Ifi205	1.3411	0.905	0.158	5.77587e-154
4	2020-09-03	0.776121	0.811	0.074	1.5358e-152
4	Cst3	1.36267	0.996	0.998	5.47439e-151
4	Clec9a	0.761848	0.822	0.062	5.6779e-146
4	Itgae	0.698878	0.636	0.028	4.07298e-125
4	Gcsam	0.416074	0.572	0.005	5.78681e-125
4	Pbx1	0.728711	0.879	0.203	1.31396e-124
4	Irf8	1.21555	0.992	0.695	7.64634e-121
4	Cd24a	1.02912	0.97	0.483	6.81992e-110
4	P2ry14	0.80993	0.792	0.156	1.07327e-100
4	Tlr3	0.540788	0.652	0.11	1.3393e-96
4	Trim35	0.821081	0.89	0.426	1.92521e-95
4	AC163354.1	0.467602	0.61	0.045	9.40686e-93
4	2020-09-06	0.652761	0.924	0.413	5.66658e-87
4	Snx22	0.298663	0.466	0.014	7.59135e-86
4	Fnbp1	0.704354	0.981	0.824	1.70768e-85
4	Naga	0.680855	0.939	0.622	4.86763e-80
4	Plbd1	0.762179	0.985	0.888	1.19875e-77
4	Txndc15	0.52605	0.909	0.511	1.12469e-73
4	A530099J19Rik	0.310861	0.394	0.007	3.84335e-72
4	Psmb9	0.643742	0.958	0.795	9.85015e-71
4	Slc25a20	0.672366	0.902	0.504	5.08684e-69
4	Gatm	0.73241	0.943	0.567	2.70007e-68
4	BC028528	0.592106	0.932	0.646	5.89333e-63
4	Btla	0.521899	0.754	0.192	8.5389e-63
4	Rab7b	0.650401	0.939	0.629	5.34129e-59
4	Mycl	0.339335	0.523	0.058	7.51924e-59
4	Anxa6	0.529481	0.936	0.637	9.99164e-59
4	Ppm1m	0.481078	0.864	0.48	2.61672e-57
4	Eef1b2	0.460747	0.985	0.987	1.43198e-53
4	Ece1	0.47642	0.875	0.432	4.27147e-52
4	Ahr	0.650461	0.883	0.556	6.51442e-52
4	Lrrk2	0.492067	0.682	0.21	1.10146e-49
4	Psap	0.536991	1	0.989	1.67691e-48
4	Agpat3	0.327908	0.617	0.206	1.87024e-48
4	Rtl8a	0.347218	0.527	0.133	1.39811e-47
4	St3gal5	0.467237	0.758	0.305	1.66202e-45
4	Pomp	0.439972	0.981	0.935	1.67127e-45
4	Batf3	0.480798	0.845	0.396	8.06058e-43
4	Cadm1	0.612483	0.534	0.186	1.25887e-42
4	Ckb	0.554668	0.992	0.851	1.42243e-42
4	Psme1	0.474039	0.981	0.952	3.14949e-42
4	Mpeg1	0.519238	0.989	0.853	3.7746e-42
4	Camk1d	0.436392	0.943	0.673	2.28666e-41
4	Arsb	0.432825	0.689	0.293	3.83256e-41
4	Cldnd1	0.78555	0.871	0.669	3.95849e-41
4	Man2b1	0.465354	0.981	0.887	4.10337e-40
4	Sdad1	0.428391	0.708	0.335	1.61424e-39
4	Taldo1	0.541115	0.977	0.942	1.89619e-39
4	Zdhhc23	0.337467	0.633	0.187	2.90493e-38
4	Cdk14	0.43145	0.879	0.555	5.76141e-38
4	Mctp1	0.355101	0.754	0.359	7.70784e-38
4	Prkar2a	0.437267	0.864	0.524	1.32088e-37
4	Hepacam2	0.400042	0.572	0.133	1.93837e-37
4	Kctd12	0.487616	0.996	0.925	8.61361e-37
4	Tnni2	0.425439	0.64	0.244	1.24736e-36
4	Got2	0.362202	0.875	0.566	2.23362e-36
4	Atpif1	0.420441	0.973	0.914	8.82236e-36
4	Tmsb10	0.696568	0.992	0.984	9.32598e-36
4	Tbc1d8	0.414683	0.795	0.329	2.17869e-35
4	Ifi211	0.461067	0.814	0.416	2.47945e-34
4	Unc119b	0.262926	0.557	0.171	1.54307e-33
4	Fgd2	0.377817	0.913	0.526	1.74289e-33
4	Dock10	0.504568	0.981	0.912	1.79453e-33
4	Aif1	0.441867	0.955	0.69	4.69365e-33
4	Shtn1	0.396763	0.848	0.539	6.09581e-33
4	Havcr2	0.47697	0.792	0.458	7.27717e-33
4	Tap2	0.355009	0.898	0.58	7.34485e-33
4	Gdi2	0.339603	0.996	0.986	1.92593e-32
4	Mllt3	0.275119	0.511	0.16	3.70034e-32
4	Tbca	0.335745	0.97	0.901	8.6293e-32
4	Gpr171	0.746799	0.905	0.609	1.52562e-31
4	Fgl2	0.509523	0.89	0.678	2.19336e-31
4	Pkib	0.507884	0.924	0.66	2.88985e-31
4	Slc8b1	0.356921	0.735	0.393	5.39863e-31
4	Cyfip2	0.36068	0.746	0.38	6.2059e-31
4	Sub1	0.438407	0.989	0.983	3.38691e-30
4	Ap1s3	0.257959	0.614	0.215	4.30363e-30
4	Rplp1	0.267122	0.996	0.998	1.01575e-29
4	Ppfibp2	0.332496	0.61	0.264	1.02285e-29
4	Dctpp1	0.344857	0.723	0.437	3.81997e-29
4	Pik3cb	0.303336	0.773	0.414	5.42473e-29
4	Cycs	0.508734	0.924	0.823	1.94562e-28
4	Cpne3	0.363403	0.875	0.669	4.78504e-28
4	Mrpl42	0.330966	0.886	0.646	1.70002e-27
4	Nup210	0.316642	0.75	0.338	2.62254e-27
4	Commd8	0.335369	0.89	0.707	2.96423e-27
4	Rab32	0.343442	0.807	0.508	4.74001e-27
4	Baz1a	0.445713	0.951	0.89	1.06801e-26
4	Jdp2	0.551432	0.867	0.659	2.72157e-26
4	Pak1	0.344554	0.826	0.565	1.32467e-25
4	Psmb8	0.447291	0.981	0.954	2.1062e-25
4	Kit	0.37104	0.667	0.232	4.58138e-25
4	Myo9a	0.327962	0.742	0.407	4.79761e-25
4	Rpl17	0.262257	0.992	0.993	8.66264e-25
4	H2-Ob	0.333873	0.754	0.367	3.10436e-24
4	Pfkp	0.511873	0.955	0.796	9.99546e-24
4	Anpep	0.283706	0.761	0.343	2.10178e-23
4	Unc119	0.326428	0.822	0.492	2.83847e-23
4	Flt3	0.332636	0.875	0.515	2.89509e-23
4	Fchsd2	0.362738	0.837	0.459	7.54244e-23
4	Plekho2	0.3242	0.951	0.827	8.86683e-23
4	Acadl	0.393424	0.856	0.619	1.70096e-22
4	Atp6v0a2	0.290698	0.758	0.448	2.4296e-22
4	Fam46c	0.378415	0.845	0.547	3.81359e-22
4	Tbc1d9	0.344402	0.833	0.591	5.06299e-22
4	Cdc14a	0.325958	0.64	0.326	7.99051e-22
4	Plekha5	0.262303	0.614	0.242	1.16595e-21
4	Plet1	0.559271	0.227	0.018	1.47566e-21
4	Slco3a1	0.27305	0.598	0.251	1.77729e-21
4	Pafah1b3	0.258432	0.72	0.336	2.83309e-21
4	Ptpn18	0.30469	0.962	0.862	2.94266e-21
4	Rab43	0.297951	0.758	0.404	3.02649e-21
4	2020-03-01	0.355619	0.856	0.567	3.09964e-21
4	Adam19	0.291203	0.591	0.212	3.83528e-21
4	Rnase6	0.381522	0.837	0.468	1.02757e-20
4	Ptms	0.354737	0.985	0.925	1.20406e-20
4	Nr4a2	0.51265	0.936	0.783	1.66755e-20
4	Tax1bp1	0.313453	0.985	0.925	2.48407e-20
4	Tmpo	0.376815	0.867	0.626	3.63604e-20
4	Cyb5a	0.338589	0.909	0.746	3.66633e-20
4	Pi4k2a	0.297868	0.777	0.544	9.40113e-20
4	Jaml	0.342102	0.822	0.421	1.00897e-19
4	Dpp4	0.332611	0.852	0.549	1.01171e-19
4	Dynll2	0.268142	0.826	0.491	1.40368e-19
4	Ncoa7	0.347257	0.758	0.456	1.65631e-19
4	Erlin1	0.276558	0.731	0.425	2.68931e-19
4	Mbnl1	0.297296	0.992	0.957	3.01374e-19
4	Atp8a1	0.289879	0.879	0.62	3.37029e-19
4	Gng12	0.26471	0.811	0.526	7.21675e-19
4	Dennd1b	0.306845	0.871	0.619	1.71477e-18
4	Sla	0.310673	0.902	0.687	3.49962e-18
4	Dbnl	0.314677	0.92	0.757	3.98379e-18
4	Acvrl1	0.263434	0.765	0.486	5.19748e-17
4	Acox3	0.291072	0.803	0.538	6.50968e-17
4	Mdh1	0.26262	0.894	0.725	1.43546e-16
4	Gpr65	0.326462	0.765	0.502	2.01405e-16
4	Tap1	0.296214	0.89	0.734	3.02448e-16
4	Itm2c	0.291882	0.962	0.853	4.17296e-16
4	H2afx	0.263312	0.511	0.273	5.92921e-16
4	Hps3	0.252296	0.689	0.429	1.89812e-15
4	Id2	0.410721	0.958	0.835	2.50167e-15
4	Akap9	0.272529	0.852	0.611	2.79204e-15
4	Gpcpd1	0.382674	0.841	0.678	5.37881e-15
4	Arhgap18	0.274868	0.905	0.719	8.27344e-15
4	Parp8	0.291408	0.795	0.555	2.77891e-14
4	Pdia3	0.275086	0.992	0.949	3.28604e-14
4	Hipk2	0.265704	0.803	0.605	2.95334e-13
4	Atp5g3	0.259472	0.951	0.849	3.46152e-13
4	Arhgap5	0.267188	0.78	0.532	3.88894e-13
4	Gpd2	0.312365	0.754	0.513	7.13088e-13
4	Hmgb2	0.494983	0.936	0.865	1.1859e-12
4	H2afz	0.303406	0.996	0.996	4.75261e-12
4	Pclaf	0.314246	0.163	0.057	8.17198e-12
4	Srebf2	0.25331	0.898	0.69	1.91615e-11
4	H2afy	0.266959	0.989	0.972	3.21092e-11
4	Ezh2	0.25139	0.636	0.398	5.81227e-11
4	Slamf7	0.284697	0.867	0.628	7.50518e-11
4	Hspe1	0.30217	0.977	0.929	7.80329e-11
4	Peli1	0.26929	0.898	0.717	3.02441e-10
4	Itgb7	0.295349	0.898	0.677	6.28761e-10
4	Gm6377	0.257718	0.898	0.678	1.06197e-09
4	Cd2ap	0.267567	0.909	0.759	4.10187e-09
4	Cd36	0.302454	0.602	0.336	2.45039e-08
4	Itpr1	0.279334	0.86	0.644	4.59225e-08
4	Sgms1	0.25302	0.795	0.61	5.02428e-08
4	Dck	0.266662	0.731	0.543	4.16438e-07
4	Stmn1	0.399474	0.447	0.322	2.24045e-06
4	Klf2	0.357334	0.875	0.745	2.71533e-06
4	Plac8	0.263485	0.837	0.604	1.19096e-05
4	Rgs2	0.263191	0.943	0.895	1.32754e-05
4	Hspd1	0.31206	0.905	0.811	0.000518426
5	Fscn1	2.51348	0.94	0.017	6.52989e-222
5	Ccr7	2.98885	0.984	0.183	3.35751e-207
5	Tmem123	2.05649	0.973	0.795	1.5246e-182
5	Cacnb3	1.50737	0.842	0.017	1.79381e-177
5	Socs2	1.53044	0.864	0.099	1.22996e-151
5	Ccl5	3.39857	0.837	0.158	1.92059e-124
5	Tbc1d4	1.89062	0.951	0.44	3.01656e-123
5	Mreg	1.08745	0.761	0.041	3.09037e-115
5	Nudt17	0.770174	0.614	0.006	4.94157e-115
5	Serpinb9	1.5239	0.728	0.112	4.65917e-114
5	Serpinb6b	1.58798	0.679	0.035	3.28294e-113
5	Relb	1.20305	0.902	0.526	6.20304e-112
5	Pcgf5	1.34586	0.929	0.638	4.68427e-107
5	Birc2	1.25322	0.891	0.495	3.53991e-106
5	Marcks	1.0582	0.989	0.922	4.56498e-105
5	Cd200	1.12589	0.696	0.054	6.51446e-101
5	Tspan3	1.34967	0.821	0.437	1.25836e-99
5	Rogdi	1.07819	0.859	0.372	1.23613e-93
5	Il4i1	1.46968	0.777	0.098	3.17997e-93
5	Strip2	0.777221	0.696	0.059	6.26463e-93
5	Samsn1	1.2376	0.929	0.705	1.61056e-91
5	H2-Q7	1.28214	0.946	0.592	7.35566e-88
5	Eno3	1.12891	0.679	0.118	3.53365e-87
5	Fabp5	2.02222	0.946	0.665	6.61163e-87
5	Zmynd15	1.2927	0.723	0.248	1.85041e-86
5	Il2ra	1.13287	0.734	0.085	2.64484e-86
5	Iscu	0.922319	0.935	0.788	8.37646e-84
5	Slco5a1	0.622033	0.446	0.004	1.32845e-83
5	Adcy6	0.610554	0.554	0.018	2.43086e-83
5	Marcksl1	1.18934	0.957	0.752	2.70921e-83
5	Il15ra	0.804175	0.603	0.072	2.1984e-80
5	Psme2	1.03326	0.957	0.908	2.05806e-79
5	H2-Q6	1.01721	0.859	0.269	2.00289e-78
5	Spint2	0.874095	0.717	0.172	5.3562e-78
5	Cblb	0.933331	0.832	0.393	8.99391e-78
5	Cd274	1.17462	0.826	0.306	5.19084e-77
5	Plxnc1	0.882976	0.848	0.466	1.74651e-75
5	Slc4a8	0.959859	0.533	0.039	4.57583e-75
5	Poglut1	0.75285	0.728	0.227	1.42578e-74
5	Tmem150c	0.519839	0.418	0.003	2.77378e-74
5	Map4k4	1.17042	0.957	0.902	8.29882e-74
5	Adora2a	0.79163	0.761	0.113	1.71404e-73
5	Anxa3	1.14501	0.87	0.58	9.49579e-73
5	Calm1	0.918655	0.984	0.996	3.20093e-70
5	Uap1	1.18783	0.793	0.491	1.57614e-68
5	Ktn1	1.09957	0.837	0.531	2.13463e-65
5	Traf1	1.17264	0.94	0.797	4.79312e-64
5	Arl5a	0.791825	0.81	0.471	5.88164e-64
5	Fam49a	0.854871	0.848	0.451	7.16589e-64
5	Aebp2	0.932172	0.908	0.687	1.99472e-63
5	Ly75	0.751039	0.533	0.06	2.09693e-62
5	Tbc1d8	0.893172	0.799	0.35	2.49629e-62
5	Zfand6	0.798088	0.918	0.78	1.62247e-60
5	Lrrk1	0.822753	0.864	0.531	5.69758e-59
5	Fam60a	0.703524	0.75	0.274	1.18771e-58
5	Tmem39a	0.693464	0.69	0.271	1.27175e-58
5	Swap70	0.971861	0.913	0.663	1.33188e-58
5	Pfkfb3	0.930922	0.81	0.467	1.04794e-57
5	Bmp2k	0.8061	0.913	0.824	1.63657e-57
5	Tmem131l	0.707179	0.821	0.465	1.18416e-56
5	Stat4	0.968189	0.755	0.341	1.81229e-56
5	Ccl22	1.97151	0.592	0.075	1.39136e-54
5	H2-K1	0.616388	0.989	0.999	4.61915e-54
5	Glipr2	1.01068	0.799	0.45	5.91687e-54
5	Tnfrsf9	0.675146	0.473	0.025	7.55245e-54
5	Pik3r1	1.00924	0.929	0.794	8.06067e-54
5	Rassf2	0.766166	0.859	0.612	9.69444e-53
5	Cxcl16	0.762415	0.967	0.818	2.20296e-52
5	Gnb4	1.00767	0.549	0.123	2.37658e-52
5	Myo1g	0.832015	0.897	0.766	2.87885e-52
5	Rabgap1l	0.789925	0.707	0.25	8.98161e-52
5	Actn1	0.908296	0.783	0.428	1.28269e-51
5	Arl5c	0.909481	0.821	0.408	2.0532e-51
5	Clic4	0.815252	0.962	0.931	3.48969e-51
5	Rassf3	0.75697	0.87	0.617	9.06796e-50
5	Id2	1.06295	0.94	0.842	9.49228e-50
5	Sdhaf1	0.602956	0.674	0.261	1.27779e-49
5	AW112010	1.37105	0.707	0.458	2.01772e-49
5	Rab21	0.675311	0.935	0.86	2.21811e-49
5	Mmp25	0.453305	0.467	0.039	3.60522e-48
5	Gyg	1.04843	0.804	0.592	5.19912e-48
5	Zfp36l1	0.864282	0.967	0.875	1.05031e-47
5	Sema7a	0.599009	0.582	0.111	1.83497e-47
5	Net1	0.856065	0.641	0.281	3.70253e-47
5	Gm13546	0.439321	0.337	0.009	4.48205e-47
5	Il12b	1.3392	0.364	0.009	5.80358e-47
5	Ccser2	0.531594	0.658	0.239	1.06611e-46
5	Etv3	0.944756	0.935	0.859	1.60997e-46
5	Rgs12	0.423818	0.495	0.069	2.11901e-46
5	Tnfrsf4	0.548555	0.332	0.012	4.22371e-46
5	Cacna1s	0.498775	0.457	0.049	4.72696e-46
5	Cdc42ep3	0.645164	0.592	0.233	5.35371e-45
5	H2-Eb2	0.616148	0.478	0.077	8.77019e-45
5	Ric1	0.702227	0.739	0.398	8.89239e-45
5	Synpo2	0.401292	0.266	0.003	9.66487e-45
5	Vsig10	0.431355	0.418	0.044	1.38414e-44
5	Tcf7	0.488537	0.353	0.014	1.52626e-44
5	Cd63	0.921648	0.918	0.632	1.75016e-44
5	Adgrg6	0.763405	0.63	0.223	3.10506e-44
5	Epsti1	1.23352	0.859	0.799	3.12961e-44
5	Gm47662	0.362252	0.25	0.002	1.03706e-43
5	Tpm1	0.772248	0.755	0.465	3.72143e-43
5	Itga4	0.859003	0.902	0.793	4.16705e-43
5	Insl6	0.412235	0.337	0.035	4.36824e-43
5	Mical3	0.440422	0.505	0.113	1.09866e-42
5	Rap2b	0.716198	0.81	0.631	2.18138e-42
5	Ssh1	0.57009	0.679	0.325	5.33251e-42
5	Tmsb4x	0.514088	1	1	4.36198e-41
5	Gucd1	0.55259	0.636	0.227	9.48019e-41
5	Basp1	0.714242	0.967	0.908	2.5023e-40
5	Tmcc3	0.68517	0.815	0.475	3.29468e-40
5	Ogfrl1	0.708908	0.772	0.623	1.02646e-39
5	Syngr2	0.733514	0.957	0.959	1.89901e-39
5	Nfkb2	0.625322	0.799	0.514	5.36965e-39
5	Apobec3	0.706042	0.875	0.707	6.38818e-39
5	Spred1	0.648427	0.853	0.608	1.26501e-38
5	Grk3	0.689549	0.837	0.617	1.61698e-38
5	Arhgap28	0.267703	0.293	0.01	3.20702e-38
5	Hmgn3	0.646307	0.603	0.201	6.5294e-38
5	Gadd45b	0.760462	0.957	0.868	1.08952e-37
5	Cnn2	0.667472	0.918	0.866	2.61353e-37
5	Slc22a23	0.282772	0.31	0.017	3.78094e-37
5	Stat1	0.745189	0.832	0.646	5.19118e-37
5	Rps27l	0.82667	0.935	0.944	6.90003e-37
5	Rras2	0.413835	0.56	0.15	2.35837e-36
5	Hsf2	0.45944	0.549	0.195	4.23031e-36
5	Pgap2	0.596858	0.793	0.577	4.72513e-36
5	Rab8b	0.647548	0.918	0.83	9.9453e-36
5	Gatsl2	0.514135	0.554	0.242	4.52957e-35
5	Csrp1	0.698442	0.755	0.493	5.19952e-35
5	St8sia4	0.923488	0.946	0.765	7.24841e-35
5	Casp3	0.554233	0.707	0.407	7.31628e-35
5	B2m	0.481701	0.989	0.995	8.61679e-35
5	Cpne2	0.622917	0.723	0.475	1.46216e-34
5	Rnf115	0.573093	0.804	0.653	4.00174e-34
5	Atxn1	0.56702	0.62	0.325	5.88021e-34
5	Cd40	0.695795	0.668	0.337	6.01402e-34
5	Gm10851	0.296149	0.255	0.006	6.73954e-34
5	Lima1	0.592853	0.641	0.313	8.03841e-34
5	Dynll2	0.558078	0.777	0.511	2.58077e-33
5	Lsp1	0.600216	0.984	0.988	3.24019e-33
5	Gbp2	0.717456	0.5	0.175	4.54872e-33
5	Jak2	0.730804	0.908	0.743	1.92942e-32
5	Tubb2b	0.536109	0.386	0.083	2.2324e-32
5	Htra2	0.499081	0.69	0.421	2.36037e-32
5	Stk4	0.540257	0.842	0.717	2.93113e-32
5	Gypc	0.347733	0.342	0.047	4.56647e-32
5	Pcyt1a	0.708295	0.772	0.622	8.95821e-32
5	Fas	0.512759	0.533	0.211	1.06548e-31
5	Nr4a3	0.785121	0.94	0.784	2.7639e-31
5	Kif21b	0.562413	0.625	0.34	2.8765e-31
5	Gbp5	0.469775	0.418	0.081	3.15988e-31
5	Tmem176a	0.738188	0.951	0.77	5.18143e-30
5	Il21r	0.63505	0.81	0.592	7.38318e-30
5	Rcsd1	0.610029	0.707	0.489	7.87596e-30
5	Scin	0.375539	0.223	0.01	1.15206e-29
5	Map3k14	0.622624	0.826	0.558	1.43316e-29
5	Clec2d	0.569032	0.772	0.539	1.55615e-29
5	Ankrd33b	0.637439	0.609	0.252	1.74524e-29
5	Papss2	0.321784	0.457	0.132	1.92352e-29
5	Ramp3	0.838167	0.533	0.18	3.46138e-29
5	Adap1	0.461266	0.707	0.4	4.44971e-29
5	Spsb1	0.354526	0.505	0.181	5.13737e-29
5	Foxp4	0.402586	0.592	0.214	1.87754e-28
5	Lactb	0.605497	0.804	0.687	1.2189e-27
5	Tmtc2	0.330635	0.375	0.063	1.28112e-27
5	Klf6	0.613026	0.978	0.983	1.31649e-27
5	Flrt3	0.778693	0.62	0.219	2.71263e-27
5	Mrpl14	0.472444	0.826	0.687	3.236e-27
5	Rel	0.642835	0.951	0.957	3.68328e-27
5	Prex1	0.531835	0.875	0.78	4.66921e-27
5	Nsmce3	0.491682	0.587	0.362	4.74485e-27
5	Fchsd2	0.646886	0.761	0.484	5.109e-27
5	Psmb8	0.635208	0.962	0.957	5.68079e-27
5	Gfpt1	0.553703	0.772	0.546	8.99399e-27
5	Nck2	0.296585	0.391	0.104	1.50533e-26
5	Bcl2l14	0.547648	0.288	0.055	1.93382e-26
5	Tuba1a	0.757044	0.799	0.679	2.40652e-26
5	Tapbpl	0.362913	0.592	0.266	3.29888e-26
5	Fnbp1l	0.636061	0.663	0.33	3.84977e-26
5	Gdap10	0.546364	0.696	0.469	2.23487e-25
5	Smurf1	0.337808	0.511	0.222	3.20448e-25
5	Hivep1	0.505087	0.745	0.476	3.44859e-25
5	Cd1d1	0.555812	0.359	0.124	4.47921e-25
5	Malat1	0.661099	0.989	1	4.52866e-25
5	Nostrin	0.479424	0.505	0.244	4.70694e-25
5	Syn3	0.26147	0.158	0.001	5.43198e-25
5	Tm4sf5	0.410002	0.31	0.042	6.39325e-25
5	Rftn1	0.453458	0.772	0.548	8.87956e-25
5	Mif4gd	0.465491	0.788	0.583	8.99216e-25
5	Arhgef40	0.363513	0.473	0.16	9.56007e-25
5	Specc1	0.608559	0.707	0.495	2.08325e-24
5	Sbf2	0.443526	0.62	0.369	2.15325e-24
5	Atp11a	0.424448	0.495	0.227	2.33644e-24
5	Cers6	0.578611	0.804	0.67	3.07799e-24
5	Selplg	0.529964	0.94	0.936	5.7461e-24
5	Nrp2	0.664838	0.717	0.457	1.34181e-23
5	Prnp	0.543923	0.424	0.15	1.78235e-23
5	Pdlim4	0.470634	0.571	0.318	2.32163e-23
5	Sepsecs	0.290105	0.424	0.114	2.6105e-23
5	Bcl2a1b	0.688583	0.924	0.804	3.25106e-23
5	Tsc1	0.466675	0.522	0.276	1.33418e-22
5	Zfp366	0.365944	0.495	0.151	2.64396e-22
5	Psme1	0.517805	0.957	0.956	4.93591e-22
5	H2-Q4	0.575048	0.761	0.557	5.14071e-22
5	Phlpp1	0.493273	0.674	0.448	5.25997e-22
5	Fam32a	0.480444	0.772	0.665	5.53937e-22
5	Ncoa7	0.639271	0.679	0.478	2.00057e-21
5	Pdcd1lg2	0.309467	0.31	0.053	2.00344e-21
5	Adam11	0.312244	0.261	0.026	3.07757e-21
5	Sh3bp4	0.295126	0.348	0.085	3.14627e-21
5	Nfat5	0.58898	0.897	0.792	4.79826e-21
5	Serinc5	0.267227	0.38	0.108	8.56237e-21
5	Dok1	0.34324	0.582	0.353	1.22771e-20
5	Col27a1	0.346092	0.326	0.059	1.63662e-20
5	Il7r	0.698971	0.707	0.382	1.97856e-20
5	Zeb1	0.468746	0.63	0.368	2.05382e-20
5	Cmc2	0.41206	0.473	0.263	2.92251e-20
5	4930523C07Rik	0.554518	0.837	0.607	3.61824e-20
5	Rasa2	0.510982	0.685	0.489	3.90337e-20
5	Tmem63b	0.349734	0.587	0.296	4.08725e-20
5	Chpt1	0.439522	0.549	0.324	4.38706e-20
5	Tnfrsf11a	0.387575	0.701	0.454	6.24674e-20
5	Zc3h7b	0.267983	0.38	0.143	6.83644e-20
5	Ube2l6	0.444347	0.587	0.356	1.24644e-19
5	Stxbp3	0.504716	0.788	0.65	1.53379e-19
5	Atxn7l1	0.441348	0.728	0.539	1.9173e-19
5	Dip2b	0.377912	0.707	0.516	2.08651e-19
5	Plekhm2	0.419937	0.701	0.496	2.33982e-19
5	Arf4	0.45132	0.946	0.963	2.70798e-19
5	Dnajc12	0.329278	0.391	0.17	3.27655e-19
5	Nfe2l1	0.378767	0.75	0.527	3.64224e-19
5	Psmg4	0.505352	0.728	0.571	5.92418e-19
5	Clu	0.665709	0.147	0.007	7.48807e-19
5	Tmem19	0.38008	0.598	0.405	9.50927e-19
5	Gtf2a1	0.423474	0.674	0.502	1.02893e-18
5	Polb	0.485491	0.717	0.597	1.03477e-18
5	Anxa4	0.411613	0.837	0.672	1.12063e-18
5	Frmd4a	0.454666	0.636	0.431	1.14647e-18
5	Ccdc88a	0.747286	0.864	0.828	1.26326e-18
5	H2-D1	0.360632	1	0.999	1.35364e-18
5	Zc3h12c	0.537663	0.5	0.246	1.91681e-18
5	Zfc3h1	0.483657	0.707	0.548	2.0908e-18
5	Dock9	0.332393	0.185	0.017	2.33508e-18
5	Nrip1	0.673955	0.832	0.755	3.10367e-18
5	Mkl1	0.348262	0.674	0.418	3.1831e-18
5	Rgmb	0.311946	0.37	0.131	3.78958e-18
5	Nhlrc2	0.343592	0.565	0.3	4.26025e-18
5	Wnk1	0.638095	0.946	0.983	6.03419e-18
5	Tspan33	0.418091	0.538	0.24	6.2667e-18
5	Pla2g16	0.505383	0.44	0.267	1.09595e-17
5	Nav1	0.472367	0.81	0.64	1.50416e-17
5	Mxd1	0.581968	0.864	0.673	1.64282e-17
5	Kcnk6	0.27767	0.473	0.254	2.47663e-17
5	Vti1a	0.379814	0.533	0.307	2.67003e-17
5	Adam23	0.467449	0.332	0.06	2.73253e-17
5	Rad21	0.436279	0.707	0.602	2.78496e-17
5	Mmd	0.407945	0.565	0.31	3.44151e-17
5	Nfkbib	0.431841	0.799	0.666	6.79426e-17
5	Bcl2a1a	0.599485	0.614	0.356	8.32263e-17
5	Gm45716	0.430147	0.467	0.223	2.25108e-16
5	Tmem176b	0.538986	0.929	0.788	2.63199e-16
5	Ddhd1	0.468183	0.658	0.446	2.63506e-16
5	Triobp	0.293862	0.516	0.283	3.03932e-16
5	Dennd5a	0.432204	0.815	0.778	3.68345e-16
5	Strbp	0.363908	0.5	0.267	5.65123e-16
5	Smarce1	0.399332	0.793	0.687	7.34871e-16
5	Kdm4a	0.639197	0.5	0.337	8.11271e-16
5	Pnpla8	0.419411	0.723	0.572	2.24298e-15
5	Stat3	0.4366	0.897	0.91	3.09321e-15
5	Zbtb18	0.530017	0.75	0.537	3.26918e-15
5	Mx1	0.543308	0.478	0.234	4.10051e-15
5	Gga2	0.327976	0.429	0.24	7.73302e-15
5	Peak1	0.375369	0.668	0.46	9.59856e-15
5	Akap13	0.453963	0.957	0.948	9.72451e-15
5	H2afz	0.57184	0.989	0.997	9.94355e-15
5	Ddx6	0.414133	0.929	0.94	1.05126e-14
5	Rps19	0.314434	0.995	0.997	1.0736e-14
5	Mllt6	0.338289	0.636	0.378	2.8464e-14
5	Gm26669	0.371954	0.625	0.366	4.12359e-14
5	Bcl2a1d	0.600122	0.842	0.693	4.25978e-14
5	Zbtb46	0.414784	0.435	0.209	4.51944e-14
5	Lamp1	0.415463	0.951	0.944	4.69143e-14
5	Dstn	0.510442	0.799	0.727	4.81577e-14
5	Ggta1	0.383753	0.707	0.522	4.82625e-14
5	Tank	0.430518	0.826	0.712	4.86746e-14
5	N4bp2l1	0.381223	0.554	0.391	6.30565e-14
5	Ppdpf	0.430182	0.712	0.599	8.14434e-14
5	Phf21a	0.338201	0.658	0.472	8.24524e-14
5	B4galnt1	0.402234	0.772	0.691	1.09074e-13
5	Lpcat1	0.342609	0.598	0.42	1.35786e-13
5	Sumo2	0.363926	0.951	0.966	1.71796e-13
5	Sox4	0.485974	0.402	0.176	1.72013e-13
5	Dusp5	0.556804	0.875	0.838	3.31124e-13
5	Uba7	0.284293	0.56	0.321	3.32873e-13
5	Aldh1a2	0.444946	0.234	0.048	3.74931e-13
5	Vopp1	0.284195	0.435	0.21	4.01564e-13
5	Alkbh6	0.251061	0.424	0.202	4.15946e-13
5	Bhlhe40	0.51965	0.918	0.892	6.78778e-13
5	Herc6	0.470769	0.587	0.372	7.59716e-13
5	Il15	0.343834	0.413	0.215	8.82298e-13
5	Batf3	0.4244	0.674	0.435	9.24317e-13
5	Stard7	0.312107	0.571	0.4	1.05107e-12
5	Mvp	0.391991	0.793	0.754	1.05825e-12
5	Gnptab	0.315591	0.56	0.374	1.60947e-12
5	Dnajb2	0.293637	0.413	0.189	2.08104e-12
5	Dnm1l	0.33059	0.614	0.454	2.33727e-12
5	Mfhas1	0.300085	0.538	0.326	3.08131e-12
5	Cst3	0.561223	0.995	0.998	3.96722e-12
5	3110043O21Rik	0.315706	0.587	0.379	4.02535e-12
5	Dclre1a	0.405632	0.321	0.139	5.43355e-12
5	Spr	0.306884	0.62	0.444	5.61247e-12
5	Gm12216	0.255588	0.261	0.077	6.04664e-12
5	Cflar	0.466942	0.859	0.787	6.24585e-12
5	Ccdc6	0.385433	0.484	0.309	1.26074e-11
5	Mob3a	0.314507	0.625	0.436	1.47637e-11
5	Olfr920	0.359333	0.223	0.069	1.68441e-11
5	Irf1	0.488649	0.674	0.53	2.76332e-11
5	Psmb9	0.408592	0.875	0.812	2.77798e-11
5	Rnf19b	0.43939	0.783	0.735	3.1044e-11
5	2020-03-05	0.316712	0.734	0.621	3.31385e-11
5	Map3k1	0.400563	0.81	0.77	3.8292e-11
5	Gnai3	0.396332	0.75	0.725	5.75235e-11
5	Ostf1	0.351331	0.935	0.956	6.75047e-11
5	Polr3c	0.28954	0.571	0.388	8.03315e-11
5	Fam53b	0.260229	0.505	0.296	8.7473e-11
5	Irf8	0.532102	0.848	0.724	9.37573e-11
5	Ndnf	0.271225	0.272	0.06	1.12743e-10
5	Apaf1	0.404212	0.647	0.577	1.16888e-10
5	Filip1l	0.435209	0.685	0.564	1.51849e-10
5	Rnf157	0.360479	0.418	0.27	1.79393e-10
5	Ttyh3	0.344442	0.723	0.627	2.24274e-10
5	Ncoa2	0.346032	0.696	0.552	2.80746e-10
5	Rgs1	0.593727	0.913	0.804	3.34523e-10
5	Pik3r5	0.312224	0.717	0.6	4.79388e-10
5	Itgb1	0.342219	0.924	0.944	5.31677e-10
5	Rab9	0.333121	0.582	0.422	6.00124e-10
5	Mrpl38	0.284167	0.56	0.406	6.64752e-10
5	Atl3	0.261289	0.495	0.328	8.19421e-10
5	Trafd1	0.336229	0.723	0.641	1.88077e-09
5	Galnt1	0.296531	0.788	0.712	2.047e-09
5	Txndc17	0.486433	0.837	0.861	3.31135e-09
5	Paxbp1	0.439215	0.712	0.585	4.19897e-09
5	Myh9	0.34614	0.935	0.967	5.21712e-09
5	Tbc1d1	0.28927	0.603	0.488	6.1255e-09
5	Msi2	0.321978	0.598	0.435	1.18495e-08
5	Tubb2a	0.349277	0.63	0.53	1.5618e-08
5	Mxi1	0.333419	0.717	0.583	1.74427e-08
5	Plxnd1	0.359123	0.658	0.541	2.29803e-08
5	Stxbp6	0.387995	0.359	0.231	4.06336e-08
5	Arhgap31	0.43665	0.663	0.575	4.10122e-08
5	Ptger4	0.404546	0.793	0.675	4.26532e-08
5	Thap2	0.259291	0.451	0.319	5.029e-08
5	Cytip	0.410515	0.962	0.959	5.47816e-08
5	Fbrsl1	0.340656	0.609	0.455	8.21603e-08
5	Slc44a1	0.260953	0.505	0.347	9.82232e-08
5	Herc4	0.257618	0.641	0.507	1.10777e-07
5	Sri	0.337774	0.897	0.889	1.16169e-07
5	Traf6	0.255708	0.538	0.364	1.21552e-07
5	Mir155hg	0.33843	0.326	0.128	1.57708e-07
5	Socs1	0.269846	0.31	0.158	1.79826e-07
5	Tnfaip8	0.358755	0.88	0.872	1.89554e-07
5	Tctex1d2	0.345819	0.674	0.572	1.91484e-07
5	Nuak2	0.366143	0.783	0.698	1.93877e-07
5	Tmem8	0.255109	0.446	0.294	2.12516e-07
5	Ppp1r12a	0.362764	0.864	0.819	2.43871e-07
5	Ppp4r2	0.299547	0.799	0.746	3.2015e-07
5	Ndrg1	0.443412	0.576	0.441	3.22776e-07
5	Actb	0.323233	0.995	1	3.31883e-07
5	Pmaip1	0.457064	0.87	0.78	4.73225e-07
5	Pbxip1	0.37302	0.701	0.655	5.53499e-07
5	Rnaset2a	0.346791	0.598	0.484	6.39337e-07
5	Plekha1	0.341023	0.717	0.639	6.79294e-07
5	Nectin1	0.33477	0.549	0.4	6.8589e-07
5	Rapgef2	0.449481	0.636	0.545	7.0656e-07
5	Ptms	0.371499	0.918	0.934	7.26629e-07
5	Gm20342	0.288917	0.386	0.176	7.92923e-07
5	Washc1	0.268325	0.446	0.329	7.96566e-07
5	Rora	0.324193	0.37	0.211	9.09089e-07
5	Arpp19	0.301336	0.88	0.826	9.66629e-07
5	Etv6	0.343145	0.793	0.725	1.07455e-06
5	Rbpms	0.323931	0.582	0.41	1.14168e-06
5	Birc3	0.316976	0.804	0.72	1.22829e-06
5	Ino80d	0.289868	0.625	0.519	1.22892e-06
5	Ikbkb	0.403411	0.886	0.903	1.36405e-06
5	Grasp	0.424329	0.734	0.587	1.62393e-06
5	Nudt9	0.324117	0.489	0.408	2.11042e-06
5	Sh3bp1	0.25786	0.717	0.593	2.12566e-06
5	Avpi1	0.402967	0.717	0.567	2.59388e-06
5	Gpr65	0.355078	0.658	0.525	3.20262e-06
5	Nans	0.282988	0.614	0.535	3.64165e-06
5	Mthfd2	0.297401	0.56	0.427	4.05975e-06
5	Rhoc	0.298056	0.549	0.386	4.19097e-06
5	Tapbp	0.310722	0.902	0.917	4.68193e-06
5	Ghitm	0.303913	0.848	0.848	4.73896e-06
5	Specc1l	0.316211	0.701	0.551	5.76934e-06
5	Nup88	0.282597	0.533	0.453	6.27732e-06
5	Cd83	0.301534	0.978	0.944	6.30846e-06
5	Epb41	0.497927	0.609	0.562	8.80967e-06
5	Peli1	0.307235	0.804	0.735	9.07494e-06
5	Rrad	0.535724	0.549	0.402	1.00538e-05
5	Map4	0.301766	0.668	0.592	1.13021e-05
5	Rap2a	0.425039	0.75	0.664	1.14261e-05
5	Tes	0.32188	0.804	0.712	1.27064e-05
5	Aftph	0.311234	0.734	0.67	1.31821e-05
5	Fam208a	0.258665	0.652	0.543	1.8096e-05
5	Cep350	0.343253	0.717	0.661	1.90708e-05
5	Clptm1	0.250093	0.668	0.588	1.94244e-05
5	Rufy3	0.262963	0.56	0.448	2.09941e-05
5	Krit1	0.303404	0.701	0.578	2.33744e-05
5	Add1	0.262886	0.587	0.531	2.35522e-05
5	Kpna3	0.282104	0.538	0.457	3.08712e-05
5	Iffo2	0.279281	0.391	0.246	4.12992e-05
5	Etnk1	0.329445	0.712	0.633	5.3063e-05
5	Gpr132	0.353217	0.853	0.781	5.71512e-05
5	Nampt	0.340118	0.783	0.747	5.94092e-05
5	Edf1	0.258777	0.897	0.885	6.52177e-05
5	Cpeb4	0.252785	0.717	0.626	8.00713e-05
5	Helz2	0.302465	0.38	0.261	8.06978e-05
5	Ccdc50	0.358292	0.793	0.793	8.23551e-05
5	Rgs10	0.362353	0.87	0.845	8.57394e-05
5	Cd80	0.44857	0.723	0.595	0.000104114
5	Arrb2	0.268256	0.832	0.787	0.000115803
5	Rbbp8	0.263168	0.533	0.425	0.000125103
5	Fam129a	0.288882	0.87	0.809	0.000178662
5	Arhgap30	0.332357	0.859	0.894	0.000185724
5	Stat5a	0.250147	0.543	0.378	0.000187432
5	Rhog	0.26772	0.826	0.832	0.000202973
5	Flt3	0.303765	0.69	0.551	0.000296058
5	Vwa5a	0.320721	0.652	0.632	0.00029606
5	Bmt2	0.260346	0.565	0.468	0.000418083
5	Tubb5	0.336445	0.897	0.883	0.000419912
5	Txn1	0.281036	0.924	0.915	0.000485406
5	Ccdc138	0.311899	0.19	0.111	0.000508085
5	Supt4a	0.271702	0.832	0.85	0.000608602
5	Eps15	0.305295	0.739	0.692	0.000805365
5	Plekhb2	0.26058	0.696	0.614	0.00104244
5	Ankrd12	0.261769	0.636	0.53	0.00110243
5	Btg1	0.277185	0.973	0.991	0.00119442
5	Gpx4	0.293827	0.891	0.924	0.00344339
5	Got1	0.298796	0.755	0.729	0.00346802
5	Tnfsf4	0.285774	0.147	0.058	0.00359424
5	Nfkbia	0.302096	0.967	0.964	0.0035971
5	Pfn1	0.255651	0.984	0.996	0.00394802
5	H1f0	0.270365	0.473	0.386	0.00524359
5	Icam1	0.26432	0.761	0.66	0.00685739
5	Dpp4	0.256692	0.701	0.579	0.00718754
5	Prr5l	0.259028	0.424	0.295	0.0152743
5	Ccl17	0.839015	0.223	0.07	0.0156689
5	Synj1	0.287446	0.799	0.832	0.0311359
5	Fabp4	0.371244	0.288	0.195	0.0333814
5	Gpr183	0.455875	0.614	0.592	0.0336438
5	Uvrag	0.34441	0.821	0.836	0.0382599
5	Herpud1	0.25738	0.777	0.729	0.0394063
6	Siglech	2.48753	1	0.069	4.59341e-85
6	Ccr9	2.05963	0.979	0.052	4.05605e-67
6	Cox6a2	1.75609	0.917	0.043	3.92387e-64
6	Atp1b1	1.60943	0.979	0.036	1.36575e-62
6	Dntt	0.768929	0.708	0	1.95107e-59
6	Ly6d	2.50073	0.938	0.058	5.60698e-58
6	Mctp2	1.07812	0.958	0.021	7.67832e-58
6	Iglc3	1.06083	0.812	0.035	3.56222e-46
6	Gm21762	0.752594	0.625	0.002	3.15577e-43
6	Bst2	1.5197	1	0.917	2.69126e-42
6	Lair1	1.19797	1	0.607	5.0344e-42
6	Tcf4	1.67374	1	0.817	1.5415e-41
6	Prkca	0.914557	0.854	0.067	5.51273e-41
6	Pacsin1	0.800852	0.917	0.031	1.09213e-40
6	Cdh5	0.690212	0.792	0.028	1.49831e-40
6	Paqr5	0.58343	0.771	0.01	1.60452e-40
6	Atp2a1	0.681996	0.667	0.011	5.93507e-40
6	Rpl31	0.824894	1	0.966	6.18383e-40
6	Sh3bgr	0.463415	0.688	0.005	2.02557e-36
6	Sla2	0.6218	0.729	0.021	2.05095e-36
6	Klk1	1.07079	0.479	0.001	1.23132e-35
6	Runx2	1.32219	1	0.4	2.98877e-35
6	Ptprcap	0.97394	0.854	0.136	7.79278e-34
6	Lrp8	0.954068	0.896	0.094	1.3145e-33
6	Tsc22d1	1.20542	0.958	0.419	1.16723e-32
6	Rnase6	1.23787	1	0.506	1.23888e-32
6	Cd8b1	1.25463	0.542	0.005	4.08594e-32
6	Dnajc7	0.969752	1	0.738	8.47325e-32
6	Ly6c2	1.7682	0.979	0.251	2.21065e-31
6	Ighm	1.19695	1	0.696	1.41916e-30
6	2020-09-01	0.741511	0.812	0.103	1.6789e-30
6	Rell1	1.21313	0.958	0.483	4.01501e-30
6	Smim5	0.838083	0.75	0.071	6.4262e-29
6	Spib	1.02836	0.854	0.08	3.24502e-28
6	Nucb2	0.867152	0.979	0.476	1.47137e-27
6	Tcf12	0.876986	1	0.599	1.06764e-26
6	Jakmip1	0.515535	0.583	0.028	1.08924e-26
6	Cmah	0.631374	0.812	0.105	5.93705e-26
6	Pir	0.560642	0.542	0.034	1.1467e-25
6	Irf8	1.45415	1	0.729	1.17897e-25
6	Cd300c	0.815087	0.75	0.053	1.57704e-25
6	Chdh	0.405896	0.521	0.007	5.13915e-25
6	Npc1	0.828628	0.958	0.592	6.94281e-25
6	Ctsl	1.2117	1	0.749	3.16657e-23
6	Ablim1	0.69753	0.75	0.096	3.32962e-23
6	Abhd17b	0.9679	0.979	0.464	4.23338e-23
6	Lefty1	0.652865	0.792	0.073	7.01668e-23
6	Pdzd4	0.469187	0.667	0.026	1.77965e-22
6	Upb1	0.847021	0.833	0.1	3.86347e-22
6	Gm5547	0.599405	0.833	0.202	3.90902e-22
6	Tmem229b	0.630726	0.875	0.204	1.30326e-21
6	Ccdc162	0.295112	0.354	0.003	1.63489e-21
6	Plac8	1.24633	1	0.626	7.55607e-21
6	Fam214a	0.587984	0.812	0.2	1.13697e-20
6	Mzb1	0.478333	0.583	0.032	1.24358e-20
6	Traf4	0.592038	0.771	0.107	1.77691e-20
6	Sell	1.12097	0.979	0.303	1.25845e-19
6	Mvb12a	0.699008	0.917	0.621	6.55371e-19
6	Lag3	0.770525	0.812	0.117	8.29779e-19
6	Havcr1	0.378532	0.521	0.012	8.67044e-19
6	Lpgat1	0.695131	0.938	0.506	1.21785e-18
6	Snx5	0.691702	1	0.883	2.03442e-18
6	Grn	0.808246	1	0.9	2.21212e-18
6	P2ry14	0.884916	0.896	0.226	7.73569e-18
6	Tex2	0.62349	0.812	0.223	1.05879e-17
6	Cacna1e	0.468605	0.562	0.026	2.92862e-17
6	Bcl11a	1.02703	1	0.373	1.31964e-16
6	Fcrla	0.613133	0.625	0.093	1.34936e-16
6	Rasgrp2	0.576398	0.875	0.247	1.35689e-16
6	Mef2c	0.852825	1	0.796	1.76082e-16
6	Stk17b	0.828182	1	0.926	1.84825e-16
6	Blnk	0.692877	0.917	0.545	2.296e-16
6	Ncf1	0.862952	0.979	0.851	3.35927e-16
6	Rac2	0.660393	1	0.905	4.03972e-16
6	Spns3	0.462855	0.625	0.065	5.15271e-16
6	Wfs1	0.355602	0.479	0.04	1.202e-15
6	Rabgap1l	0.783768	0.938	0.277	1.29868e-15
6	St8sia4	1.07556	1	0.776	2.09222e-15
6	Smc6	0.756697	0.979	0.681	5.16362e-15
6	Snx18	0.728733	0.979	0.733	6.88234e-15
6	Mpeg1	0.670169	1	0.869	8.16523e-15
6	Hivep3	0.614119	0.792	0.294	1.26753e-14
6	Rpgrip1	0.669466	0.812	0.308	1.84413e-14
6	Serp1	0.661207	0.979	0.933	2.57077e-14
6	Pafah1b3	0.626156	0.875	0.376	3.36795e-14
6	Slco4a1	0.486479	0.458	0.02	3.42196e-14
6	Sema4b	0.438504	0.458	0.077	4.62328e-14
6	Tmed3	0.564593	0.979	0.767	7.15884e-14
6	Cd8a	0.552913	0.417	0.016	7.58864e-14
6	Gnas	0.535384	1	0.977	1.14363e-13
6	Clcn3	0.697491	0.896	0.507	1.49399e-13
6	Ptprs	0.633098	0.958	0.53	2.02669e-13
6	Lgals1	0.765515	1	0.908	2.47452e-13
6	Cdip1	0.601802	0.854	0.411	6.90933e-13
6	Cd69	0.943723	0.958	0.431	7.34195e-13
6	Tubgcp5	0.621864	0.75	0.25	7.4658e-13
6	Fam241a	0.628369	0.854	0.42	1.72391e-12
6	Hs3st1	0.414959	0.333	0.015	2.0431e-12
6	Fyb	0.630345	1	0.749	2.84649e-12
6	Atp13a2	0.553827	0.938	0.567	3.3747e-12
6	Cxxc5	0.471467	0.646	0.114	3.90149e-12
6	Ppp1r16b	0.626554	0.688	0.251	3.94304e-12
6	Bcr	0.408838	0.583	0.143	6.47113e-12
6	Tmem221	0.281985	0.521	0.086	1.00031e-11
6	Mbnl1	0.641029	1	0.96	1.80223e-11
6	Slc44a2	0.621296	0.938	0.468	2.06153e-11
6	Pgls	0.613208	0.979	0.879	2.07196e-11
6	Carmil1	0.467901	0.75	0.177	2.54817e-11
6	Fgfr1op2	0.589339	0.958	0.788	2.88383e-11
6	Dap	0.645147	0.938	0.665	2.90735e-11
6	Klra17	0.518907	0.688	0.087	3.96513e-11
6	Cnp	0.543782	0.917	0.478	4.94845e-11
6	Ets1	0.617657	0.75	0.176	9.84002e-11
6	Ripor2	0.4534	0.667	0.145	1.04561e-10
6	L3mbtl3	0.445415	0.646	0.187	1.51986e-10
6	Rps6ka1	0.547104	0.917	0.603	2.15785e-10
6	Cd164	0.608035	0.938	0.651	2.31877e-10
6	Tyrobp	0.447423	1	0.99	2.33833e-10
6	Ly6a	1.05062	0.917	0.43	2.7185e-10
6	Tifa	0.60178	0.896	0.564	3.04421e-10
6	Cd4	0.50083	0.438	0.065	5.36891e-10
6	Fam3c	0.433682	0.812	0.439	6.21106e-10
6	Adpgk	0.536384	0.75	0.316	7.1476e-10
6	Serinc3	0.577843	1	0.932	7.76761e-10
6	Cib1	0.492305	0.958	0.557	7.9877e-10
6	AC140186.1	0.488885	0.5	0.035	9.41429e-10
6	Pecam1	0.521506	0.646	0.177	1.50674e-09
6	Zc3h12c	0.827772	0.688	0.26	4.41558e-09
6	Slc41a2	0.326684	0.625	0.141	5.01062e-09
6	Il7r	0.776356	0.917	0.4	6.1844e-09
6	Gtf2i	0.405518	0.833	0.382	8.12745e-09
6	Ldhb	0.322006	0.438	0.097	9.50373e-09
6	Sik1	0.495509	0.979	0.715	1.18431e-08
6	Rab33b	0.40178	0.646	0.195	1.47628e-08
6	Pde7a	0.465549	0.792	0.332	1.50497e-08
6	Tlr7	0.371889	0.792	0.351	1.5255e-08
6	Irf2bp2	0.519039	1	0.937	1.93239e-08
6	Cdc14b	0.34566	0.5	0.113	2.27437e-08
6	Nceh1	0.515305	0.896	0.509	3.2997e-08
6	Prr5	0.33446	0.5	0.07	3.72282e-08
6	Slpi	0.761322	0.75	0.192	3.95359e-08
6	Ldlrad4	0.339412	0.479	0.1	4.07123e-08
6	Ifnar1	0.438438	0.979	0.733	4.33331e-08
6	Khk	0.415411	0.708	0.274	4.61245e-08
6	Cd37	0.465345	0.896	0.571	5.11562e-08
6	Ppia	0.368666	1	0.996	6.34387e-08
6	Galk1	0.343761	0.646	0.273	7.04807e-08
6	Pld4	0.482016	0.979	0.883	7.50195e-08
6	Rnf122	0.397773	0.562	0.088	8.72815e-08
6	1700017B05Rik	0.444769	0.854	0.46	8.73952e-08
6	Dctn6	0.45173	0.729	0.345	8.82295e-08
6	Ly6e	0.544025	1	0.936	9.59976e-08
6	Kynu	0.38736	0.646	0.148	1.5885e-07
6	Klf13	0.453272	1	0.831	1.66244e-07
6	Dclre1c	0.531006	0.896	0.568	2.63934e-07
6	Ogt	0.517102	0.938	0.733	2.80493e-07
6	Hpse	0.418133	0.646	0.287	3.55859e-07
6	Cd7	0.843277	0.875	0.27	4.16032e-07
6	Dirc2	0.57569	0.812	0.48	5.16446e-07
6	Slf2	0.376921	0.729	0.348	6.93304e-07
6	Ubxn4	0.499461	0.979	0.837	7.14801e-07
6	Ppfia4	0.418426	0.938	0.537	8.96664e-07
6	Hvcn1	0.384201	0.646	0.258	1.08544e-06
6	Plekhm3	0.503042	0.896	0.611	1.1227e-06
6	Zfp398	0.426898	0.625	0.225	1.21526e-06
6	Phc1	0.277157	0.562	0.162	1.42061e-06
6	mt-Co1	0.333745	1	1	1.50934e-06
6	Gria3	0.489336	0.479	0.086	1.66474e-06
6	Epha2	0.372037	0.562	0.133	1.67785e-06
6	Herpud1	0.741171	0.958	0.728	1.97049e-06
6	Sec11c	0.413098	1	0.85	2.08905e-06
6	Adipor2	0.418415	0.938	0.616	2.11335e-06
6	Zfp260	0.337951	0.583	0.183	2.25975e-06
6	Prkcb	0.461104	0.917	0.526	2.32738e-06
6	Spsb2	0.307518	0.604	0.265	3.26762e-06
6	Pkig	0.402129	0.854	0.601	3.59757e-06
6	AC149090.1	0.427671	0.875	0.53	3.64286e-06
6	Ivns1abp	0.463925	0.958	0.715	4.41231e-06
6	Clec2i	0.459431	0.75	0.329	5.18616e-06
6	Lifr	0.543772	0.875	0.485	6.09402e-06
6	Rab6b	0.267255	0.438	0.11	6.22379e-06
6	Slc30a5	0.384869	0.833	0.486	7.22504e-06
6	Rilpl2	0.51745	0.979	0.797	7.94674e-06
6	Zbtb38	0.367396	0.75	0.296	9.4835e-06
6	Hsp90b1	0.445716	1	0.973	1.04591e-05
6	Cd47	0.38689	1	0.984	1.11479e-05
6	Eepd1	0.334253	0.688	0.293	1.84924e-05
6	Syne2	0.374185	0.625	0.188	2.18554e-05
6	Fyn	0.515051	0.979	0.729	2.19088e-05
6	Sec61a1	0.416383	0.896	0.685	2.31321e-05
6	Ldlrad3	0.268771	0.396	0.119	2.50995e-05
6	Cybb	0.499974	1	0.875	2.58639e-05
6	Alkbh1	0.432113	0.812	0.481	3.63132e-05
6	Tmem181a	0.289157	0.646	0.263	4.83085e-05
6	Calcoco1	0.281105	0.521	0.172	4.95119e-05
6	Inpp4a	0.354299	0.75	0.369	5.2108e-05
6	Slc27a1	0.333949	0.75	0.353	5.52589e-05
6	Ap1ar	0.398831	0.667	0.322	6.20378e-05
6	Tcf7l2	0.418675	0.729	0.352	6.42706e-05
6	Tnfrsf13b	0.508926	0.833	0.539	6.62956e-05
6	Pltp	0.57884	0.979	0.654	6.7048e-05
6	Svbp	0.364243	0.854	0.541	6.9622e-05
6	Apobec3	0.475168	0.938	0.718	7.43332e-05
6	Itgal	0.385934	0.729	0.329	8.82874e-05
6	Gm43848	0.319381	0.646	0.249	9.40688e-05
6	Mtdh	0.468988	0.958	0.885	0.000105199
6	Spcs2	0.423665	0.979	0.888	0.000112138
6	Zcchc24	0.317491	0.75	0.336	0.000123701
6	Zdhhc14	0.291325	0.583	0.233	0.000125643
6	Rexo2	0.413446	0.938	0.758	0.000126917
6	Xbp1	0.481544	0.958	0.771	0.000133011
6	Them6	0.262954	0.438	0.085	0.000143389
6	Gapt	0.333154	0.542	0.179	0.000150418
6	Tbcel	0.279111	0.562	0.214	0.000151258
6	Ptp4a3	0.412724	0.688	0.334	0.000186368
6	Tspan13	0.576941	1	0.803	0.000188539
6	Ppm1h	0.36986	0.854	0.539	0.000199266
6	Gng2	0.363469	0.938	0.754	0.00021496
6	Ankrd12	0.41702	0.875	0.532	0.000232823
6	Rhoh	0.435923	0.729	0.427	0.000248108
6	Unc93b1	0.375529	1	0.939	0.000276536
6	Selenos	0.413781	0.917	0.76	0.000277906
6	BC147527	0.266463	0.458	0.116	0.000290819
6	Csf2rb2	0.465062	0.812	0.486	0.000310657
6	Cep192	0.325041	0.708	0.284	0.000311911
6	Tmem59	0.324336	1	0.885	0.000334984
6	Tspan2	0.332191	0.396	0.118	0.000368974
6	Cirbp	0.32401	0.812	0.46	0.00054037
6	Elf1	0.441692	0.875	0.773	0.000647198
6	Cxcr3	0.321109	0.333	0.084	0.000670159
6	Ramp1	0.414708	0.854	0.53	0.000672713
6	Man2a2	0.381865	0.854	0.484	0.00072073
6	Tfrc	0.310516	0.583	0.227	0.000819155
6	Dhcr7	0.269304	0.479	0.158	0.000864691
6	Mgat1	0.316049	0.792	0.447	0.000977638
6	Card11	0.413246	0.708	0.335	0.00103579
6	Ctsb	0.535617	1	0.975	0.00111621
6	Sh3bp4	0.311925	0.438	0.101	0.0012009
6	Cops4	0.354188	0.833	0.597	0.00120259
6	Fam160b1	0.287291	0.667	0.302	0.00145659
6	Pmepa1	0.414646	0.896	0.543	0.00145698
6	Abhd17a	0.3386	0.917	0.658	0.00147031
6	Phlpp2	0.262064	0.396	0.129	0.00147075
6	Notch1	0.307527	0.75	0.382	0.00154254
6	Cdkn2d	0.440712	0.854	0.507	0.00157318
6	Nptn	0.297239	1	0.874	0.001582
6	Arid3a	0.36636	0.583	0.317	0.00159084
6	Trp53inp1	0.304414	0.583	0.218	0.0018058
6	Zmynd8	0.348039	0.896	0.62	0.00183109
6	Jaml	0.466787	0.875	0.466	0.00189131
6	Lims1	0.340705	0.938	0.752	0.00192634
6	Fam43a	0.306548	0.458	0.159	0.00199823
6	H2-Q7	0.577386	0.958	0.618	0.00203489
6	Cd38	0.478877	0.792	0.468	0.00207094
6	Pkn1	0.349132	0.896	0.77	0.00270509
6	Selplg	0.393602	1	0.934	0.00309809
6	Tram1	0.336602	0.958	0.841	0.00326504
6	Adk	0.264812	0.625	0.259	0.00334151
6	Gltp	0.304269	1	0.857	0.00337746
6	Rai1	0.259853	0.646	0.273	0.00355293
6	Edem2	0.295609	0.833	0.466	0.00355797
6	R3hdm4	0.326019	0.917	0.633	0.00363463
6	Mfsd14a	0.375696	0.771	0.566	0.00368023
6	Ctso	0.264249	0.729	0.353	0.00383397
6	Kmo	0.354749	0.896	0.481	0.00393061
6	Emc3	0.310655	0.854	0.594	0.00399242
6	Dpm3	0.349676	0.854	0.586	0.00406687
6	mt-Atp6	0.26051	1	0.999	0.00424553
6	Arhgap17	0.375322	0.958	0.823	0.00492583
6	Psap	0.366615	1	0.99	0.00589416
6	Myb	0.288479	0.229	0.02	0.00609245
6	Saraf	0.274319	0.979	0.747	0.00634438
6	Sec24d	0.281948	0.562	0.301	0.00685993
6	Padi2	0.311226	0.667	0.301	0.0077592
6	Smim14	0.364831	0.958	0.855	0.00864414
6	Prr13	0.337719	0.979	0.852	0.0105132
6	Pdpk1	0.312495	0.812	0.489	0.0114847
6	Ppif	0.293641	0.438	0.158	0.0117857
6	Slc2a3	0.311513	0.458	0.129	0.0138184
6	Ikzf1	0.417944	0.958	0.754	0.0145964
6	5430427O19Rik	0.376847	0.646	0.372	0.0151352
6	N4bp2l2	0.341425	0.938	0.653	0.0156401
6	Mycl	0.275205	0.417	0.114	0.0161969
6	Map1lc3b	0.294977	1	0.905	0.017093
6	C1galt1	0.280742	0.604	0.364	0.0176332
6	Manf	0.323935	0.979	0.873	0.0179642
6	Fam46c	0.450907	0.833	0.581	0.0189005
6	Ppp6r1	0.305205	0.896	0.647	0.0201857
6	Ccdc82	0.298699	0.646	0.286	0.0220899
6	Aaed1	0.252331	0.708	0.371	0.0241101
6	Aldh2	0.306777	0.917	0.758	0.0243952
6	Ly86	0.316682	1	0.915	0.0261838
6	Cd209d	0.530671	0.583	0.122	0.0294914
6	Gm20696	0.27444	0.5	0.202	0.0303673
6	Iqgap2	0.353488	0.854	0.652	0.0350462
6	Satb1	0.425772	0.708	0.269	0.0364931
6	Pdlim1	0.337852	0.604	0.235	0.0365334
6	Apc	0.293635	0.854	0.533	0.0374439
6	H2-T23	0.335604	1	0.941	0.0386456
6	Aak1	0.253517	0.542	0.302	0.0420502
6	Slc9a9	0.283865	0.625	0.373	0.0425909
6	Sdc4	0.385645	0.938	0.737	0.0433811
6	Ccnd1	0.413622	0.958	0.715	0.0443758
6	Stt3b	0.314372	0.833	0.599	0.0475666
*Logistic regression framework was used to determine differentially expressed genes. Constructs a logistic regression model predicting group membership based on each feature individually and compares this to a null model with a likelihood ratio test.
